# Supplementary material for: Quantitative proteomics comparison of arachnoid cyst fluid and cerebrospinal fluid collected perioperatively from arachnoid cyst patients
Source: Fluids Barriers CNS. 2013 Apr 29;10:17. doi: 10.1186/2045-8118-10-17 (PMC3641952; doi:10.1186/2045-8118-10-17)
Supplement: Additional file 1 — Table of proteins identified in the iTRAQ-labelled experiment. The proteins are ranked by fold change between AC fluid and CSF. [file 2045-8118-10-17-S1.xlsx]

## Sheet: Ark1
Accession number	Protein name	Unique peptides	Fold change AC fluid / CSF	MW (Da)
O94772	Lymphocyte antigen 6H	4	9.67995	16184.9
P13987	CD59 glycoprotein	4	5.59059	15693.1
Q86XS8	E3 ubiquitin-protein ligase RNF130	3	3.47256	50174.7
Q5BLP8	Neuropeptide-like protein C4orf48	5	2.87787	10590.5
P34096	Ribonuclease 4	7	2.68143	17929.7
P02746	Complement C1q subcomponent subunit B	6	2.57219	29068
Q9BZG9	Ly-6/neurotoxin-like protein 1	2	2.44528	13534.2
O00267	Transcription elongation factor SPT5	2	2.43007	130258
Q9C0H9	SRC kinase signaling inhibitor 1	2	2.42503	121187
P55083	Microfibril-associated glycoprotein 4	8	2.37347	30510
Q14508	WAP four-disulfide core domain protein 2	3	2.35381	14497.1
P18075	Bone morphogenetic protein 7	2	2.35381	51941.2
Q9NQX7	Integral membrane protein 2C	2	2.3327	32229.7
P05154	Plasma serine protease inhibitor	12	2.33108	49225.7
P48740	Mannan-binding lectin serine protease 1	9	2.27521	85915.7
P16070	CD44 antigen	4	2.26891	84834.1
P15328	Folate receptor alpha	4	2.25949	32430.1
P04216	Thy-1 membrane glycoprotein	3	2.22376	19272
Q96JB1	Dynein heavy chain 8, axonemal	3	2.19923	565175
P55058	Phospholipid transfer protein	17	2.19466	57373.4
P24821	Tenascin	13	2.12138	257233
P03950	Angiogenin	2	2.0806	17835.4
Q93091	Ribonuclease K6	3	2.05623	18954.2
Q6ZRQ5	Protein MMS22-like	2	2.03214	154651
P07998	Ribonuclease pancreatic	5	2.0209	19310.1
P01033	Metalloproteinase inhibitor 1	7	2.00834	24876.8
Q15782	Chitinase-3-like protein 2	8	1.98343	47864.8
P61916	Epididymal secretory protein E1	11	1.96973	18576.3
O00584	Ribonuclease T2	14	1.95342	32726.2
P02747	Complement C1q subcomponent subunit C	2	1.93724	27687.4
P00734	Prothrombin	28	1.93053	75414.5
P48745	Protein NOV homolog	9	1.9292	44222.8
P07602	Proactivator polypeptide	15	1.88818	65785.3
P41217	OX-2 membrane glycoprotein	3	1.88035	33892.9
P00736	Complement C1r subcomponent	22	1.87774	86551.2
Q9H1U4	Multiple epidermal growth factor-like domains protein 9	3	1.86219	67657.4
Q96KG7	Multiple epidermal growth factor-like domains protein 10	4	1.85703	134503
P61626	Lysozyme C	7	1.79129	17770.4
P08174	Complement decay-accelerating factor	9	1.78881	44968
P02745	Complement C1q subcomponent subunit A	3	1.76908	27976.4
Q07092	Collagen alpha-1(XVI) chain	3	1.76174	171765
P10909	Clusterin	25	1.75078	57135.1
O00115	Deoxyribonuclease-2-alpha	3	1.74715	42301.4
P35222	Catenin beta-1	2	1.73748	89750.2
Q01459	Di-N-acetylchitobiase	10	1.72788	47483.6
P14923	Junction plakoglobin	2	1.72788	86955.5
Q8NHP8	Putative phospholipase B-like 2	2	1.72668	68866.6
P14207	Folate receptor beta	6	1.71951	32271
Q8NES3	Beta-1,3-N-acetylglucosaminyltransferase lunatic fringe	2	1.71238	43917.2
P01034	Cystatin-C	13	1.71119	16992.4
P36222	Chitinase-3-like protein 1	19	1.69466	45974.6
Q15828	Cystatin-M	4	1.69466	17606.2
Q969P0	Immunoglobulin superfamily member 8	8	1.67481	67125.8
Q9Y6R7	IgGFc-binding protein	27	1.67018	609068
Q5VUB5	Protein FAM171A1	3	1.66786	103451
Q08345	Epithelial discoidin domain-containing receptor 1	9	1.65634	105081
Q9UBX1	Cathepsin F	10	1.65405	57620
Q02809	Procollagen-lysine,2-oxoglutarate 5-dioxygenase 1	7	1.6529	89199.1
Q6UX71	Plexin domain-containing protein 2	14	1.64604	62781.9
P23142	Fibulin-1	21	1.6449	82982.2
P02749	Beta-2-glycoprotein 1	15	1.64376	43682.2
Q02246	Contactin-2	35	1.64035	119566
Q9H7Y0	UPF0672 protein CXorf36	4	1.64035	51984.1
O43173	Sia-alpha-2,3-Gal-beta-1,4-GlcNAc-R:alpha 2,8-sialyltransferase	3	1.63807	47993.6
Q12805	EGF-containing fibulin-like extracellular matrix protein 1	14	1.63694	58069.1
Q14563	Semaphorin-3A	3	1.63354	96250.5
P04066	Tissue alpha-L-fucosidase	11	1.63354	57522.1
P21860	Receptor tyrosine-protein kinase erbB-3	2	1.62902	158213
P16035	Metalloproteinase inhibitor 2	11	1.62902	27546.7
Q16674	Melanoma-derived growth regulatory protein	4	1.62902	15892.3
Q96GW7	Brevican core protein	27	1.62113	102189
P43234	Cathepsin O	4	1.61776	38343.9
P10643	Complement component C7	33	1.61552	103017
P29279	Connective tissue growth factor	3	1.61217	43348.2
A6NL88	Protein shisa-7	2	1.60659	57970.9
P49184	Deoxyribonuclease-1-like 1	3	1.59107	35466.1
Q13214	Semaphorin-3B	4	1.58777	87213.4
P08236	Beta-glucuronidase	2	1.58447	78899.2
Q9NZR2	Low-density lipoprotein receptor-related protein 1B	8	1.58227	563538
P35052	Glypican-1	11	1.58118	65438
Q9NZK5	Adenosine deaminase CECR1	12	1.57135	63775.9
Q9H2E6	Semaphorin-6A	14	1.57135	124535
O76041	Nebulette	3	1.57026	133213
Q9NRN5	Olfactomedin-like protein 3	13	1.56482	48782.7
Q8TER0	Sushi, nidogen and EGF-like domain-containing protein 1	7	1.56482	162323
P52803	Ephrin-A5	3	1.56374	28060.7
Q9UIG0	Tyrosine-protein kinase BAZ1B	2	1.56266	196408
P08253	72 kDa type IV collagenase	31	1.55725	81243.6
Q92752	Tenascin-R	20	1.55186	156206
Q9H1Z8	Augurin	3	1.55079	18670.7
O96013	Serine/threonine-protein kinase PAK 4	2	1.54864	68481.9
Q99983	Osteomodulin	10	1.54328	53365.7
Q15113	Procollagen C-endopeptidase enhancer 1	16	1.54221	51690.3
O15197	Ephrin type-B receptor 6	9	1.54114	114872
Q8WUJ3	Protein KIAA1199	5	1.53794	166348
Q969K4	Ankyrin repeat and BTB/POZ domain-containing protein 1	2	1.53688	57540.5
O15031	Plexin-B2	19	1.52944	219877
Q9BZ76	Contactin-associated protein-like 3	3	1.52944	148926
P08571	Monocyte differentiation antigen CD14	14	1.52944	41879.9
O75509	Tumor necrosis factor receptor superfamily member 21	7	1.52309	78571.9
P13611	Versican core protein	22	1.51992	396050
O60568	Procollagen-lysine,2-oxoglutarate 5-dioxygenase 3	8	1.51887	88848.4
P20933	N(4)-(beta-N-acetylglucosaminyl)-L-asparaginase	7	1.51572	40021.1
P20062	Transcobalamin-2	11	1.51572	50497.7
Q12860	Contactin-1	44	1.50733	121938
Q9Y6N6	Laminin subunit gamma-3	3	1.50629	182846
P09871	Complement C1s subcomponent	27	1.50212	83261.3
P02751	Fibronectin	69	1.50108	276768
Q8NFT8	Delta and Notch-like epidermal growth factor-related receptor	4	1.49796	84929.2
O94988	Protein FAM13A	2	1.49692	129494
P41222	Prostaglandin-H2 D-isomerase	20	1.49381	22654.4
Q9H4F8	SPARC-related modular calcium-binding protein 1	3	1.49278	53979.1
Q504Y0	Zinc transporter ZIP12	2	1.49278	81871.1
O75629	Protein CREG1	2	1.48865	25175.4
O15335	Chondroadherin	8	1.48452	44205.5
Q7Z7M0	Multiple epidermal growth factor-like domains protein 8	40	1.48247	318138
P20930	Filaggrin	3	1.47631	443471
Q9UBX7	Kallikrein-11	5	1.47325	33819.9
Q9UN79	Transcription factor SOX-13	3	1.47019	74831.5
Q07954	Prolow-density lipoprotein receptor-related protein 1	49	1.46612	544794
P23471	Receptor-type tyrosine-protein phosphatase zeta	23	1.46409	271310
O75493	Carbonic anhydrase-related protein 11	2	1.46104	37096.6
Q9UK28	Transmembrane protein 59-like	4	1.46003	40616.5
Q9C0C4	Semaphorin-4C	2	1.45902	98346.3
Q6YHK3	CD109 antigen	19	1.457	174100
Q13822	Ectonucleotide pyrophosphatase/phosphodiesterase family member 2	42	1.45599	108441
Q9UBR2	Cathepsin Z	8	1.45498	35717.8
Q9Y287	Integral membrane protein 2B	4	1.45297	33491.2
Q8NFP4	MAM domain-containing glycosylphosphatidylinositol anchor protein 1	5	1.44794	112713
P23435	Cerebellin-1	4	1.44794	22198.1
Q9Y240	C-type lectin domain family 11 member A	3	1.44794	36547.2
P07339	Cathepsin D	15	1.44593	48281.8
P04180	Phosphatidylcholine-sterol acyltransferase	6	1.44593	51583.4
Q92876	Kallikrein-6	11	1.44493	29570.7
P11717	Cation-independent mannose-6-phosphate receptor	5	1.43893	300607
Q92485	Acid sphingomyelinase-like phosphodiesterase 3b	3	1.43594	54064.7
Q8TCU4	Alstrom syndrome protein 1	4	1.43594	502679
Q6ZNB6	NF-X1-type zinc finger protein NFXL1	3	1.43594	118655
P78344	Eukaryotic translation initiation factor 4 gamma 2	3	1.43396	113298
Q9BXP8	Pappalysin-2	2	1.43396	212584
Q86VB7	Scavenger receptor cysteine-rich type 1 protein M130	15	1.43098	135779
Q9HAT2	Sialate O-acetylesterase	9	1.42701	62470.7
O60888	Protein CutA	7	1.42701	20073.1
P43121	Cell surface glycoprotein MUC18	15	1.42504	77002.6
O60242	Brain-specific angiogenesis inhibitor 3	6	1.42504	184850
O75063	Glycosaminoglycan xylosylkinase	4	1.42405	50115.9
P14384	Carboxypeptidase M	4	1.42109	54773.8
Q86SR1	Polypeptide N-acetylgalactosaminyltransferase 10	11	1.41716	74635.2
Q68BL7	Olfactomedin-like protein 2A	4	1.41716	79038
P05090	Apolipoprotein D	6	1.41618	23091.3
Q99523	Sortilin	6	1.41618	98615.8
Q9C0A0	Contactin-associated protein-like 4	21	1.41519	154669
Q5VU97	VWFA and cache domain-containing protein 1	16	1.41421	151298
Q6UW01	Cerebellin-3	3	1.40932	22044.8
Q08ET2	Sialic acid-binding Ig-like lectin 14	6	1.40932	46062
P78509	Reelin	41	1.40737	409769
Q9H3T3	Semaphorin-6B	2	1.40737	99041.7
Q9ULL4	Plexin-B3	4	1.40444	215369
P16870	Carboxypeptidase E	22	1.4025	56643.7
P14621	Acylphosphatase-2	5	1.40153	12482.8
P08123	Collagen alpha-2(I) chain	5	1.40153	136934
Q9Y5W5	Wnt inhibitory factor 1	2	1.40056	45931.3
P35555	Fibrillin-1	4	1.39668	344920
P29323	Ephrin type-B receptor 2	4	1.39571	125937
Q9H6B4	CXADR-like membrane protein	4	1.39571	44583.8
O75326	Semaphorin-7A	32	1.39474	79446.2
Q8TEU8	WAP, kazal, immunoglobulin, kunitz and NTR domain-containing protein 2	15	1.39185	68909.1
Q8N2E2	von Willebrand factor D and EGF domain-containing protein	3	1.39185	193466
Q9GZX9	Twisted gastrulation protein homolog 1	2	1.39088	27564.2
P43251	Biotinidase	14	1.38992	64608.2
Q86Y38	Xylosyltransferase 1	5	1.38896	115610
Q9HAR2	Latrophilin-3	20	1.38896	171980
Q06418	Tyrosine-protein kinase receptor TYRO3	4	1.38896	102104
O00241	Signal-regulatory protein beta-1	5	1.38319	45741.4
Q86UX2	Inter-alpha-trypsin inhibitor heavy chain H5	23	1.38032	112197
Q9BX67	Junctional adhesion molecule C	5	1.38032	37642.6
Q86SF2	N-acetylgalactosaminyltransferase 7	12	1.37745	82139.5
O60243	Heparan-sulfate 6-O-sulfotransferase 1	2	1.3765	51373.2
Q76B58	Protein FAM5C	2	1.3765	95027.6
Q6NW40	RGM domain family member B	9	1.37459	50203.4
P26572	Alpha-1,3-mannosyl-glycoprotein 2-beta-N-acetylglucosaminyltransferase	6	1.37173	53558.5
Q92954	Proteoglycan 4	5	1.37173	175874
P10721	Mast/stem cell growth factor receptor Kit	9	1.37173	120483
Q8N3H0	Protein FAM19A2	2	1.36983	17243.1
P02461	Collagen alpha-1(III) chain	7	1.36415	148513
O15078	Centrosomal protein of 290 kDa	7	1.3632	335333
P20827	Ephrin-A1	3	1.36131	25648.9
Q8IZJ1	Netrin receptor UNC5B	4	1.36037	110295
Q96P44	Collagen alpha-1(XXI) chain	3	1.36037	109814
Q02487	Desmocollin-2	8	1.35943	107743
Q9UNW1	Multiple inositol polyphosphate phosphatase 1	9	1.35849	59593.5
Q9UJJ9	N-acetylglucosamine-1-phosphotransferase subunit gamma	3	1.3566	36457.9
Q9UPN3	Microtubule-actin cross-linking factor 1, isoforms 1/2/3/5	2	1.35566	921097
Q99650	Oncostatin-M-specific receptor subunit beta	2	1.35472	119922
P01019	Angiotensinogen	21	1.35379	56410.9
O15394	Neural cell adhesion molecule 2	29	1.35285	102051
O00339	Matrilin-2	8	1.35191	118042
Q96FE7	Phosphoinositide-3-kinase-interacting protein 1	5	1.35004	29913.6
Q9BTY2	Plasma alpha-L-fucosidase	17	1.3491	57946
A1L4H1	Soluble scavenger receptor cysteine-rich domain-containing protein SSC5D	10	1.34537	172479
Q9H4D0	Calsyntenin-2	4	1.34537	115128
P23582	C-type natriuretic peptide	2	1.3435	15258.5
P20774	Mimecan	18	1.34257	38090.3
Q9NPD7	Neuritin	5	1.34257	17050.6
P07333	Macrophage colony-stimulating factor 1 receptor	12	1.34164	114860
Q8IWT1	Sodium channel subunit beta-4	3	1.34164	28324.3
O94933	SLIT and NTRK-like protein 3	2	1.34164	116675
O43291	Kunitz-type protease inhibitor 2	3	1.33978	29980.1
P00441	Superoxide dismutase [Cu-Zn]	12	1.33978	17705.5
P08582	Melanotransferrin	5	1.33886	85107.6
O14793	Growth/differentiation factor 8	6	1.33793	47431
Q15768	Ephrin-B3	6	1.337	37408.1
Q86UN2	Reticulon-4 receptor-like 1	6	1.33607	52160.4
Q92563	Testican-2	10	1.3333	52255.3
Q8NCC3	Group XV phospholipase A2	4	1.3333	49193.8
Q9UKU9	Angiopoietin-related protein 2	2	1.33237	60833.8
O14522	Receptor-type tyrosine-protein phosphatase T	4	1.33053	172261
Q92765	Secreted frizzled-related protein 3	4	1.32961	40254.5
Q8NFY4	Semaphorin-6D	13	1.32869	130542
Q9Y2I2	Netrin-G1	6	1.32593	66131.6
Q7L0X0	TLR4 interactor with leucine rich repeats	2	1.32501	91811.2
P23515	Oligodendrocyte-myelin glycoprotein	12	1.32501	53291.4
Q13231	Chitotriosidase-1	2	1.32317	55889.3
P11279	Lysosome-associated membrane glycoprotein 1	2	1.32225	47891.2
Q99941	Cyclic AMP-dependent transcription factor ATF-6 beta	2	1.32042	81205.1
Q6ZMI3	Gliomedin	3	1.31951	63125
Q12841	Follistatin-related protein 1	8	1.31677	39654.8
P07585	Decorin	6	1.31585	43914.8
P17050	Alpha-N-acetylgalactosaminidase	7	1.31494	48852.6
O94910	Latrophilin-1	19	1.31403	171391
Q03167	Transforming growth factor beta receptor type 3	7	1.31403	100192
O75503	Ceroid-lipofuscinosis neuronal protein 5	7	1.31403	44989.9
Q13873	Bone morphogenetic protein receptor type-2	3	1.3113	122891
O14594	Neurocan core protein	29	1.31039	149127
P09486	SPARC	13	1.31039	38206
P22304	Iduronate 2-sulfatase	13	1.31039	64933.4
Q96B86	Repulsive guidance molecule A	6	1.31039	52966.8
Q15256	Receptor-type tyrosine-protein phosphatase R	5	1.30949	80054.2
Q9P0K1	Disintegrin and metalloproteinase domain-containing protein 22	15	1.30858	111345
O14773	Tripeptidyl-peptidase 1	13	1.30677	62814.9
Q9UHL4	Dipeptidyl peptidase 2	17	1.30495	56006.6
Q6UXB8	Peptidase inhibitor 16	10	1.30405	52906.4
P78324	Tyrosine-protein phosphatase non-receptor type substrate 1	18	1.30134	58984.5
P02788	Lactotransferrin	6	1.30134	86332.7
Q9UIW2	Plexin-A1	3	1.30134	226330
O60939	Sodium channel subunit beta-2	3	1.30134	26331.8
P07858	Cathepsin B	12	1.30134	40766.8
O75752	UDP-GalNAc:beta-1,3-N-acetylgalactosaminyltransferase 1	10	1.30044	42238.3
Q9UHF0	Tachykinin-3	2	1.30044	14637.5
P20916	Myelin-associated glycoprotein	6	1.29864	72065.1
Q9H173	Nucleotide exchange factor SIL1	3	1.29864	56783
Q08629	Testican-1	5	1.29774	55609.4
P19835	Bile salt-activated lipase	6	1.29774	84930.3
P39060	Collagen alpha-1(XVIII) chain	15	1.29684	185299
Q96S96	Phosphatidylethanolamine-binding protein 4	10	1.29594	27837.4
P25774	Cathepsin S	4	1.29594	41894.2
Q15818	Neuronal pentraxin-1	21	1.29504	50996
Q7Z7M8	UDP-GlcNAc:betaGal beta-1,3-N-acetylglucosaminyltransferase 8	2	1.29415	45009.3
Q15303	Receptor tyrosine-protein kinase erbB-4	5	1.29325	158993
P42785	Lysosomal Pro-X carboxypeptidase	15	1.29146	59529.2
Q99969	Retinoic acid receptor responder protein 2	6	1.29146	20479.5
Q8TDF5	Neuropilin and tolloid-like protein 1	2	1.28967	65915.4
Q9P2S2	Neurexin-2-alpha	30	1.28877	194324
P15586	N-acetylglucosamine-6-sulfatase	9	1.28877	66618.5
Q9Y646	Plasma glutamate carboxypeptidase	13	1.2861	55530.7
Q9Y2E5	Epididymis-specific alpha-mannosidase	3	1.2861	116226
Q8NFZ8	Cell adhesion molecule 4	8	1.2861	44594.8
Q9UN73	Protocadherin alpha-6	3	1.28432	109321
P01344	Insulin-like growth factor II	5	1.28432	21517.8
Q8IXL6	Dentin matrix protein 4	4	1.28432	70344.2
Q7LFX5	Carbohydrate sulfotransferase 15	7	1.28254	70091.1
Q14956	Transmembrane glycoprotein NMB	3	1.28254	67980.3
Q5SWX8	Protein odr-4 homolog	2	1.28076	56078
Q14165	Malectin	4	1.28076	34822.2
Q9C0B6	Protein FAM5B	2	1.27987	94768.3
O75973	C1q-related factor	3	1.27987	28222.2
P15509	Granulocyte-macrophage colony-stimulating factor receptor subunit alpha	3	1.2781	49399.7
O15354	Probable G-protein coupled receptor 37	3	1.27721	71476.6
P10153	Non-secretory ribonuclease	2	1.27633	19489.5
P23284	Peptidyl-prolyl cis-trans isomerase B	14	1.27456	27536.2
O75078	Disintegrin and metalloproteinase domain-containing protein 11	6	1.27456	89049
P06280	Alpha-galactosidase A	3	1.27456	51815.7
Q9NQS3	Poliovirus receptor-related protein 3	2	1.27191	65740.8
Q9GZX3	Carbohydrate sulfotransferase 6	2	1.27015	45331.8
P35590	Tyrosine-protein kinase receptor Tie-1	3	1.26576	131786
O94856	Neurofascin	37	1.26576	159509
Q8N114	Protein shisa-5	2	1.26576	26803.3
Q9H3S1	Semaphorin-4A	2	1.26576	88818.5
P07711	Cathepsin L1	8	1.26576	40959.5
Q9BXJ4	Complement C1q tumor necrosis factor-related protein 3	4	1.26576	28954.2
Q8IY17	Neuropathy target esterase	2	1.26488	158254
Q92896	Golgi apparatus protein 1	9	1.26488	150081
P15291	Beta-1,4-galactosyltransferase 1	3	1.26488	45827.8
P61769	Beta-2-microglobulin	8	1.264	14959.7
O00451	GDNF family receptor alpha-2	10	1.26313	55854.8
P55001	Microfibrillar-associated protein 2	2	1.26313	22001
Q9NZ08	Endoplasmic reticulum aminopeptidase 1	17	1.26313	116343
Q9BZR6	Reticulon-4 receptor	14	1.26313	52597.8
P09668	Pro-cathepsin H	8	1.26138	41261.6
Q6GTX8	Leukocyte-associated immunoglobulin-like receptor 1	3	1.2605	33083.5
P48058	Glutamate receptor 4	13	1.2605	109397
P07093	Glia-derived nexin	7	1.25963	48366.3
O95428	Papilin	3	1.25876	143663
P37173	TGF-beta receptor type-2	2	1.25876	70908.5
Q9NYQ8	Protocadherin Fat 2	44	1.25788	504574
P21802	Fibroblast growth factor receptor 2	7	1.25788	100061
Q9BY67	Cell adhesion molecule 1	11	1.25527	51615.9
P19320	Vascular cell adhesion protein 1	23	1.25527	89646.5
Q99985	Semaphorin-3C	2	1.2544	92896.8
Q9UKZ4	Teneurin-1	3	1.2544	324060
P01040	Cystatin-A	2	1.2544	12736.1
P0C0L4	Complement C4-A	86	1.25353	205158
Q13740	CD166 antigen	21	1.25353	72285.3
P0C0L5	Complement C4-B	86	1.25266	205134
Q6PCB0	von Willebrand factor A domain-containing protein 1	2	1.25266	47616.2
O14786	Neuropilin-1	12	1.2518	112363
Q96BZ4	Phospholipase D4	8	1.2518	57822.1
Q9UJQ1	LAMP family protein C20orf103	4	1.2518	33818.3
Q96AP7	Endothelial cell-selective adhesion molecule	5	1.25093	43424.2
Q9HCB6	Spondin-1	16	1.25093	100444
O95613	Pericentrin	5	1.2492	410562
P52799	Ephrin-B2	8	1.2492	40751
P35475	Alpha-L-iduronidase	2	1.24833	74819.1
Q05BV3	Echinoderm microtubule-associated protein-like 5	2	1.24833	239787
P02452	Collagen alpha-1(I) chain	12	1.24747	147986
Q13555	Calcium/calmodulin-dependent protein kinase type II subunit gamma	3	1.24747	68685.1
P12109	Collagen alpha-1(VI) chain	22	1.2466	117234
P07225	Vitamin K-dependent protein S	19	1.2466	83700
P22748	Carbonic anhydrase 4	10	1.2466	38433.6
Q9BRK3	Matrix-remodeling-associated protein 8	5	1.2466	51183.1
P15289	Arylsulfatase A	6	1.24401	55431.8
Q9Y6N7	Roundabout homolog 1	19	1.24229	192372
Q6IEE7	Transmembrane protein 132E	5	1.24229	111157
Q13510	Acid ceramidase	8	1.23971	48775.6
P54756	Ephrin type-A receptor 5	6	1.23885	124775
P00742	Coagulation factor X	12	1.23799	60594.1
Q96DL1	Protein FAM55B	2	1.23713	70688.8
Q9UJA9	Ectonucleotide pyrophosphatase/phosphodiesterase family member 5	7	1.23628	58793.2
Q92484	Acid sphingomyelinase-like phosphodiesterase 3a	2	1.23628	55422.3
Q08380	Galectin-3-binding protein	13	1.23542	68806.2
Q8IYT4	Katanin p60 ATPase-containing subunit A-like 2	3	1.23542	66285.4
P01210	Proenkephalin-A	8	1.23456	34136.3
Q14982	Opioid-binding protein/cell adhesion molecule	14	1.23371	40728.2
P18065	Insulin-like growth factor-binding protein 2	12	1.23285	37563.3
Q8N6C5	Immunoglobulin superfamily member 1	9	1.23285	159005
Q9P232	Contactin-3	19	1.23114	121841
P12259	Coagulation factor V	30	1.23114	270928
O43505	N-acetyllactosaminide beta-1,3-N-acetylglucosaminyltransferase	14	1.22944	49505.1
Q09328	Alpha-1,6-mannosylglycoprotein 6-beta-N-acetylglucosaminyltransferase A	2	1.22944	93823.9
P98160	Basement membrane-specific heparan sulfate proteoglycan core protein	51	1.22859	487290
O94779	Contactin-5	7	1.22859	129258
P24043	Laminin subunit alpha-2	33	1.22859	378225
Q8IWV2	Contactin-4	20	1.22774	122602
P11362	Fibroblast growth factor receptor 1	7	1.22774	99805.4
P22303	Acetylcholinesterase	4	1.22688	69605.1
Q9UMF0	Intercellular adhesion molecule 5	16	1.22688	99794.8
P55291	Cadherin-15	8	1.22688	91399.2
Q9H0Q3	FXYD domain-containing ion transport regulator 6	2	1.22603	11401.2
P12111	Collagen alpha-3(VI) chain	32	1.22519	367822
O43300	Leucine-rich repeat transmembrane neuronal protein 2	8	1.22434	63128.2
P30530	Tyrosine-protein kinase receptor UFO	6	1.22434	102952
Q86UW8	Hyaluronan and proteoglycan link protein 4	3	1.22349	44605
Q9H3G5	Probable serine carboxypeptidase CPVL	10	1.22349	58285.4
Q8TAG5	V-set and transmembrane domain-containing protein 2A	6	1.22349	27989.3
Q8WY21	VPS10 domain-containing receptor SorCS1	18	1.22179	137762
O75077	Disintegrin and metalloproteinase domain-containing protein 23	7	1.22179	101206
Q86UD1	Out at first protein homolog	5	1.22095	32878.5
Q9NZP8	Complement C1r subcomponent-like protein	7	1.2201	56547.2
P13473	Lysosome-associated membrane glycoprotein 2	6	1.2201	48015.6
Q6UX73	UPF0764 protein C16orf89	13	1.2201	47869.5
Q16610	Extracellular matrix protein 1	27	1.21926	64126
Q9Y279	V-set and immunoglobulin domain-containing protein 4	5	1.21926	47474.5
Q9Y644	Beta-1,3-N-acetylglucosaminyltransferase radical fringe	2	1.21926	38181.5
O43278	Kunitz-type protease inhibitor 1	2	1.21841	62420.6
O43508	Tumor necrosis factor ligand superfamily member 12	2	1.21672	28120.8
Q9Y334	Protein G7c	2	1.21588	97920.6
Q15375	Ephrin type-A receptor 7	6	1.21504	120685
Q92859	Neogenin	30	1.21504	170415
Q6UXK5	Leucine-rich repeat neuronal protein 1	5	1.21419	87126.5
Q10469	Alpha-1,6-mannosyl-glycoprotein 2-beta-N-acetylglucosaminyltransferase	4	1.21419	55994.6
Q99435	Protein kinase C-binding protein NELL2	21	1.21335	100204
P99999	Cytochrome c	7	1.21335	14435.5
Q06481	Amyloid-like protein 2	27	1.21251	93838.4
P05067	Amyloid beta A4 protein	30	1.21167	93681.7
Q9Y4B5	Coiled-coil domain-containing protein 165	3	1.21167	224705
O00468	Agrin	18	1.21083	227776
Q10471	Polypeptide N-acetylgalactosaminyltransferase 2	16	1.21083	70232.1
P54753	Ephrin type-B receptor 3	2	1.21083	116952
P98172	Ephrin-B1	5	1.20999	41644.1
P34059	N-acetylgalactosamine-6-sulfatase	5	1.20999	60844.3
Q86UN3	Reticulon-4 receptor-like 2	12	1.20832	46704.1
P35442	Thrombospondin-2	6	1.20748	139466
Q969H8	UPF0556 protein C19orf10	6	1.20581	20184.4
Q13519	Prepronociceptin	2	1.20581	21915.2
Q49AJ0	Protein FAM135B	2	1.20581	165666
Q9UM22	Mammalian ependymin-related protein 1	4	1.20581	27102.8
P0C6S8	Leucine-rich repeat and immunoglobulin-like domain-containing nogo receptor-interacting protein 3	6	1.20414	66960.9
O95502	Neuronal pentraxin receptor	17	1.20247	55232.2
O43556	Epsilon-sarcoglycan	9	1.20247	52911.7
Q53EL9	Seizure protein 6 homolog	15	1.2008	111793
P17900	Ganglioside GM2 activator	12	1.2008	22792.4
Q92832	Protein kinase C-binding protein NELL1	3	1.19997	98827.2
P36955	Pigment epithelium-derived factor	25	1.19831	50341.8
Q92820	Gamma-glutamyl hydrolase	11	1.19831	39601.9
P35443	Thrombospondin-4	10	1.19831	113079
O60462	Neuropilin-2	17	1.19831	111729
O00533	Neural cell adhesion molecule L1-like protein	43	1.19748	147045
Q8IUC8	Polypeptide N-acetylgalactosaminyltransferase 13	13	1.19665	69255.8
Q92823	Neuronal cell adhesion molecule	38	1.19665	155967
Q5VWW1	Complement C1q-like protein 3	5	1.19665	28633
Q8N126	Cell adhesion molecule 3	10	1.19582	46550.9
Q495W5	Alpha-(1,3)-fucosyltransferase 11	3	1.19416	57959.8
Q9ULX7	Carbonic anhydrase 14	2	1.19416	39581.2
P22061	Protein-L-isoaspartate(D-aspartate) O-methyltransferase	7	1.19334	27080.7
Q9UF11	Pleckstrin homology domain-containing family B member 1	5	1.19251	28373
Q15582	Transforming growth factor-beta-induced protein ig-h3	21	1.19251	79943.7
Q86YD3	Transmembrane protein 25	2	1.19251	40621.7
Q8IV08	Phospholipase D3	10	1.19168	57379.6
P08294	Extracellular superoxide dismutase [Cu-Zn]	7	1.19168	26940
P02652	Apolipoprotein A-II	9	1.19168	12708.5
P14543	Nidogen-1	21	1.19003	142860
O95897	Noelin-2	3	1.19003	53582.1
Q12907	Vesicular integral-membrane protein VIP36	17	1.18838	42955.1
Q92673	Sortilin-related receptor	8	1.18756	267453
Q5JZY3	Ephrin type-A receptor 10	5	1.18674	114220
Q6MZW2	Follistatin-related protein 4	14	1.18591	98721.2
Q7Z3B1	Neuronal growth regulator 1	10	1.18591	41433.9
P05937	Calbindin	7	1.18591	33858.9
Q9NR34	Mannosyl-oligosaccharide 1,2-alpha-mannosidase IC	6	1.18591	75418.3
Q9ULB1	Neurexin-1-alpha	34	1.18509	175112
Q8TDQ0	Hepatitis A virus cellular receptor 2	3	1.18509	35152
Q13634	Cadherin-18	2	1.18509	93865.7
P24593	Insulin-like growth factor-binding protein 5	6	1.18427	34426.7
Q8N3T6	Transmembrane protein 132C	19	1.18345	131172
Q13449	Limbic system-associated membrane protein	18	1.18345	40258.3
O94919	Endonuclease domain-containing 1 protein	13	1.18345	59074.5
Q9UQ52	Contactin-6	19	1.18263	121951
Q8NBJ4	Golgi membrane protein 1	16	1.18263	48642.1
P13591	Neural cell adhesion molecule 1	32	1.18181	103625
Q9NY97	UDP-GlcNAc:betaGal beta-1,3-N-acetylglucosaminyltransferase 2	8	1.18099	50668.4
O94985	Calsyntenin-1	38	1.17936	117868
Q9NS85	Carbonic anhydrase-related protein 10	6	1.17936	39522.5
P04222	HLA class I histocompatibility antigen, Cw-3 alpha chain	3	1.17854	42768.4
Q0P6D2	Protein FAM69C	4	1.17772	49174.9
P23470	Receptor-type tyrosine-protein phosphatase gamma	13	1.17691	174022
Q9Y3R0	Glutamate receptor-interacting protein 1	3	1.17691	132337
P52849	Bifunctional heparan sulfate N-deacetylase/N-sulfotransferase 2	3	1.17691	105658
P26992	Ciliary neurotrophic factor receptor subunit alpha	10	1.17609	42632.9
P57087	Junctional adhesion molecule B	7	1.17528	36602.3
Q9Y6X5	Ectonucleotide pyrophosphatase/phosphodiesterase family member 4	3	1.17446	55278.4
P54289	Voltage-dependent calcium channel subunit alpha-2/delta-1	42	1.17365	135002
P24592	Insulin-like growth factor-binding protein 6	8	1.17365	26780.3
A6NLU5	V-set and transmembrane domain-containing protein 2B	6	1.17283	31542.1
P12821	Angiotensin-converting enzyme	17	1.17283	157998
Q6UVK1	Chondroitin sulfate proteoglycan 4	16	1.17202	255266
P30533	Alpha-2-macroglobulin receptor-associated protein	2	1.17202	46366.5
Q96KN2	Beta-Ala-His dipeptidase	30	1.17121	60256.9
Q8N1I0	Dedicator of cytokinesis protein 4	2	1.1704	243832
Q9NY47	Voltage-dependent calcium channel subunit alpha-2/delta-2	18	1.1704	138482
P14618	Pyruvate kinase isozymes M1/M2	28	1.16959	63730.5
Q5KU26	Collectin-12	11	1.16797	89326.5
Q7KYR7	Butyrophilin subfamily 2 member A1	4	1.16716	63592.3
Q9P121	Neurotrimin	11	1.16635	40882.3
O75711	Scrapie-responsive protein 1	3	1.16635	12314.6
Q9Y2T3	Guanine deaminase	21	1.16635	55164.9
O75787	Renin receptor	2	1.16635	41313.8
Q8N967	Leucine-rich repeat and transmembrane domain-containing protein 2	3	1.16554	43676.2
P23468	Receptor-type tyrosine-protein phosphatase delta	35	1.16554	229713
Q8NBJ7	Sulfatase-modifying factor 2	3	1.16473	35808.7
Q92854	Semaphorin-4D	10	1.16393	105904
P40189	Interleukin-6 receptor subunit beta	17	1.16312	112870
Q9BQT9	Calsyntenin-3	8	1.16312	112582
P55283	Cadherin-4	7	1.16312	105214
O43916	Carbohydrate sulfotransferase 1	2	1.16231	49815.7
Q92911	Sodium/iodide cotransporter	3	1.16151	71184.5
Q8N573	Oxidation resistance protein 1	2	1.16151	108376
O43293	Death-associated protein kinase 3	2	1.16151	57286
A6NGN9	IgLON family member 5	6	1.16151	37405.1
Q96FE5	Leucine-rich repeat and immunoglobulin-like domain-containing nogo receptor-interacting protein 1	12	1.1607	73881.6
P22105	Tenascin-X	29	1.1599	487285
Q9BU40	Chordin-like protein 1	5	1.1591	57202.7
O00754	Lysosomal alpha-mannosidase	7	1.15829	117755
P22676	Calretinin	4	1.15829	35379.5
Q8N841	Tubulin polyglutamylase TTLL6	4	1.15829	108080
O75882	Attractin	19	1.15749	171528
Q7Z6Z7	E3 ubiquitin-protein ligase HUWE1	2	1.15749	512596
P08603	Complement factor H	49	1.15749	154406
Q14C87	Transmembrane protein 132D	24	1.15669	131792
Q8N0W4	Neuroligin-4, X-linked	6	1.15669	97564.1
O14525	Astrotactin-1	3	1.15669	154232
Q8WWX9	Selenoprotein M	2	1.15669	16848.2
Q12797	Aspartyl/asparaginyl beta-hydroxylase	8	1.15589	94014.1
P48723	Heat shock 70 kDa protein 13	6	1.15509	56153.1
Q9UHC6	Contactin-associated protein-like 2	24	1.15429	158663
Q8N2Q7	Neuroligin-1	7	1.15349	99380.1
P63010	AP-2 complex subunit beta	10	1.15269	114082
P00533	Epidermal growth factor receptor	4	1.15269	146555
Q9H254	Spectrin beta chain, brain 3	4	1.15189	304508
P35613	Basigin	4	1.15189	44972.9
O00391	Sulfhydryl oxidase 1	25	1.14949	87978.6
Q9HCK4	Roundabout homolog 2	9	1.14949	160826
O00264	Membrane-associated progesterone receptor component 1	3	1.14949	23492.8
Q9NS98	Semaphorin-3G	13	1.1479	91219
O95490	Latrophilin-2	3	1.1479	175090
Q9BQ16	Testican-3	6	1.14711	54708.9
O75144	ICOS ligand	5	1.14711	34628
Q9UKM7	Endoplasmic reticulum mannosyl-oligosaccharide 1,2-alpha-mannosidase	11	1.14552	84998.3
Q8WZ64	Arf-GAP with Rho-GAP domain, ANK repeat and PH domain-containing protein 2	3	1.14472	216644
Q2TAL6	Brorin	2	1.14393	38636.2
O75096	Low-density lipoprotein receptor-related protein 4	3	1.14393	225312
Q8WZA1	Protein O-linked-mannose beta-1,2-N-acetylglucosaminyltransferase 1	23	1.14314	81189.4
Q13554	Calcium/calmodulin-dependent protein kinase type II subunit beta	3	1.14314	78603.5
Q9BUD6	Spondin-2	3	1.14314	37413.8
Q5VV63	Attractin-like protein 1	2	1.14314	166259
Q14766	Latent-transforming growth factor beta-binding protein 1	3	1.14235	205147
Q14314	Fibroleukin	3	1.14235	55780.1
Q8NFZ4	Neuroligin-2	8	1.14155	94883
Q08378	Golgin subfamily A member 3	5	1.14076	183335
P53634	Dipeptidyl peptidase 1	3	1.14076	56102
P12110	Collagen alpha-2(VI) chain	3	1.14076	117186
Q15262	Receptor-type tyrosine-protein phosphatase kappa	9	1.13997	171785
Q13275	Semaphorin-3F	3	1.13918	93239.9
P11047	Laminin subunit gamma-1	21	1.13918	193886
Q9NX62	Inositol monophosphatase 3	9	1.13761	42278.7
P00746	Complement factor D	12	1.13603	28312.2
P04156	Major prion protein	3	1.13603	29286.6
Q7Z7A1	Centriolin	2	1.13603	303246
Q13332	Receptor-type tyrosine-protein phosphatase S	25	1.13603	229440
Q16363	Laminin subunit alpha-4	3	1.13524	219489
Q9UP79	A disintegrin and metalloproteinase with thrombospondin motifs 8	4	1.13367	103348
O75879	Glutamyl-tRNA(Gln) amidotransferase subunit B, mitochondrial	2	1.13367	66844.6
P05546	Heparin cofactor 2	22	1.13288	61965
P39059	Collagen alpha-1(XV) chain	4	1.13288	149674
P22692	Insulin-like growth factor-binding protein 4	3	1.13288	30631.3
P22897	Macrophage mannose receptor 1	17	1.1321	182532
Q6UXD5	Seizure 6-like protein 2	10	1.1321	100533
P07942	Laminin subunit beta-1	18	1.13131	216142
Q9NZ53	Podocalyxin-like protein 2	5	1.13131	67415.5
Q8IZP9	G-protein coupled receptor 64	3	1.13053	118740
Q8NHJ6	Leukocyte immunoglobulin-like receptor subfamily B member 4	2	1.13053	51649.5
P10745	Retinol-binding protein 3	2	1.12818	140054
P49815	Tuberin	3	1.1274	214275
P02649	Apolipoprotein E	36	1.12584	38119.6
Q8IZS8	Voltage-dependent calcium channel subunit alpha-2/delta-3	22	1.12428	134598
P06865	Beta-hexosaminidase subunit alpha	18	1.12428	63809.3
O43493	Trans-Golgi network integral membrane protein 2	6	1.12272	58463.7
Q12913	Receptor-type tyrosine-protein phosphatase eta	4	1.12272	155988
Q9UKQ2	Disintegrin and metalloproteinase domain-containing protein 28	3	1.12117	98642.4
Q5Y7A7	HLA class II histocompatibility antigen, DRB1-13 beta chain	3	1.12039	31148.9
O43567	E3 ubiquitin-protein ligase RNF13	2	1.12039	46589.3
Q14112	Nidogen-2	14	1.11961	157834
Q9HC57	WAP four-disulfide core domain protein 1	2	1.11961	25918.8
O14917	Protocadherin-17	15	1.11884	134881
P07686	Beta-hexosaminidase subunit beta	22	1.11806	67659.4
P42658	Dipeptidyl aminopeptidase-like protein 6	16	1.11729	105445
Q5VSG8	Glycoprotein endo-alpha-1,2-mannosidase-like protein	5	1.11651	53570.6
Q641Q3	Meteorin-like protein	2	1.11419	35579.2
Q9UBG0	C-type mannose receptor 2	14	1.11419	175884
P32004	Neural cell adhesion molecule L1	29	1.11188	149433
Q16270	Insulin-like growth factor-binding protein 7	13	1.11188	32121.8
P02766	Transthyretin	11	1.11188	17132.1
P06396	Gelsolin	34	1.11188	92505.5
Q5SZK8	FRAS1-related extracellular matrix protein 2	5	1.11111	368200
Q16706	Alpha-mannosidase 2	11	1.1088	141494
P49908	Selenoprotein P	10	1.1088	46204.1
P10253	Lysosomal alpha-glucosidase	7	1.1088	108176
Q16653	Myelin-oligodendrocyte glycoprotein	4	1.1088	29524.3
P10586	Receptor-type tyrosine-protein phosphatase F	28	1.10803	224943
Q92743	Serine protease HTRA1	7	1.10803	55915.7
P05452	Tetranectin	15	1.10803	25165.5
Q8IYS5	Osteoclast-associated immunoglobulin-like receptor	3	1.10726	31045.3
O95390	Growth/differentiation factor 11	4	1.10496	48284
Q99613	Eukaryotic translation initiation factor 3 subunit C	2	1.10496	116851
O95185	Netrin receptor UNC5C	3	1.1042	111008
Q9NPR2	Semaphorin-4B	12	1.10191	97045.8
Q9UN70	Protocadherin gamma-C3	7	1.10038	105486
Q9P0K9	Uncharacterized protein C9orf4	5	1.10038	39125.8
O75129	Astrotactin-2	2	1.10038	158584
Q9NZU1	Leucine-rich repeat transmembrane protein FLRT1	5	1.09962	75704.4
Q8NBP7	Proprotein convertase subtilisin/kexin type 9	4	1.09962	77645.6
Q8N2S1	Latent-transforming growth factor beta-binding protein 4	7	1.09885	182537
Q96PD2	Discoidin, CUB and LCCL domain-containing protein 2	2	1.09809	91536.7
P54802	Alpha-N-acetylglucosaminidase	13	1.09809	84362.7
P22455	Fibroblast growth factor receptor 4	2	1.09809	92294.2
Q6UXH9	Inactive serine protease PAMR1	3	1.09733	87224.8
Q9UF33	Ephrin type-A receptor 6	3	1.09657	124947
Q8IWK6	Probable G-protein coupled receptor 125	2	1.09657	155880
Q99784	Noelin	6	1.09657	59366.2
Q93063	Exostosin-2	2	1.09581	88618.4
O75970	Multiple PDZ domain protein	3	1.09429	236801
Q6ZRP7	Sulfhydryl oxidase 2	4	1.09354	83316.1
Q99759	Mitogen-activated protein kinase kinase kinase 3	3	1.09354	75255.4
P55268	Laminin subunit beta-2	16	1.09354	206496
Q10588	ADP-ribosyl cyclase 2	3	1.09278	38536.8
Q14517	Protocadherin Fat 1	2	1.09278	540166
Q92542	Nicastrin	3	1.09278	82468.4
P05408	Neuroendocrine protein 7B2	8	1.09202	25407.1
Q14118	Dystroglycan	10	1.09126	104492
P21817	Ryanodine receptor 1	2	1.09126	602642
Q9HC56	Protocadherin-9	11	1.08824	146896
Q13557	Calcium/calmodulin-dependent protein kinase type II subunit delta	4	1.08824	62065
P27797	Calreticulin	18	1.08749	54333.4
P47972	Neuronal pentraxin-2	14	1.08749	49958.1
Q92520	Protein FAM3C	17	1.08673	27793.6
Q9HCM1	Uncharacterized protein C12orf35	4	1.08523	220979
Q14CZ8	Hepatocyte cell adhesion molecule	2	1.08373	49237.3
Q8N428	Putative polypeptide N-acetylgalactosaminyltransferase-like protein 1	2	1.08373	67996.9
Q8NCL4	Polypeptide N-acetylgalactosaminyltransferase 6	5	1.08298	77228.5
P18850	Cyclic AMP-dependent transcription factor ATF-6 alpha	3	1.08298	79859.2
P15151	Poliovirus receptor	4	1.08222	47014
Q969T9	WW domain-binding protein 2	2	1.08147	30341
Q10472	Polypeptide N-acetylgalactosaminyltransferase 1	13	1.08073	70144.9
P78310	Coxsackievirus and adenovirus receptor	8	1.08073	44526.4
Q99715	Collagen alpha-1(XII) chain	3	1.08073	356597
Q24JP5	Transmembrane protein 132A	26	1.07998	113774
P04070	Vitamin K-dependent protein C	7	1.07998	56636.3
P22607	Fibroblast growth factor receptor 3	6	1.07923	93825.4
Q13641	Trophoblast glycoprotein	3	1.07923	47645.2
P11216	Glycogen phosphorylase, brain form	4	1.07848	105320
Q8NBI6	Uncharacterized protein C3orf21	7	1.07773	46769.5
Q13508	Ecto-ADP-ribosyltransferase 3	11	1.07699	48379.5
P05060	Secretogranin-1	41	1.07699	85142.3
Q92692	Poliovirus receptor-related protein 2	4	1.07699	60560.3
Q9UIQ6	Leucyl-cystinyl aminopeptidase	2	1.07624	126844
P01011	Alpha-1-antichymotrypsin	32	1.07624	51536.3
P55287	Cadherin-11	8	1.07549	93954.5
O14514	Brain-specific angiogenesis inhibitor 1	5	1.074	184846
Q02818	Nucleobindin-1	18	1.074	58058.8
P60520	Gamma-aminobutyric acid receptor-associated protein-like 2	4	1.074	15442.5
Q8N3J6	Cell adhesion molecule 2	9	1.07326	51237.4
Q10567	AP-1 complex subunit beta-1	4	1.07252	114310
Q9Y4C0	Neurexin-3-alpha	36	1.07177	193736
P20472	Parvalbumin alpha	8	1.07177	14365
O00461	Golgi integral membrane protein 4	6	1.07177	87835.3
Q9HCU4	Cadherin EGF LAG seven-pass G-type receptor 2	6	1.07103	329962
Q96PQ0	VPS10 domain-containing receptor SorCS2	2	1.07029	136187
Q9Y5Y7	Lymphatic vessel endothelial hyaluronic acid receptor 1	5	1.06955	39277.6
Q6UWR7	Ectonucleotide pyrophosphatase/phosphodiesterase family member 6	4	1.06955	54264.7
P52848	Bifunctional heparan sulfate N-deacetylase/N-sulfotransferase 1	5	1.06881	109203
Q9UJU3	Zinc finger protein 112 homolog	3	1.06881	118824
Q14DG7	Transmembrane protein 132B	7	1.06807	127518
Q8NHL6	Leukocyte immunoglobulin-like receptor subfamily B member 1	3	1.06733	73919.9
Q9Y4L1	Hypoxia up-regulated protein 1	11	1.06659	122618
P14415	Sodium/potassium-transporting ATPase subunit beta-2	3	1.06659	36283.9
Q9Y6N8	Cadherin-10	8	1.06511	93241.1
Q8IUK5	Plexin domain-containing protein 1	8	1.06511	57759.9
Q9BZE4	Nucleolar GTP-binding protein 1	3	1.06511	84232.5
Q9BYH1	Seizure 6-like protein	15	1.06437	116772
Q8N608	Inactive dipeptidyl peptidase 10	6	1.0629	99275.9
O43909	Exostosin-like 3	2	1.0629	111343
P15924	Desmoplakin	10	1.06216	368924
Q5JRA6	Melanoma inhibitory activity protein 3	9	1.06142	235586
Q9UQM7	Calcium/calmodulin-dependent protein kinase type II subunit alpha	4	1.06069	59160.6
Q9UKU6	Thyrotropin-releasing hormone-degrading ectoenzyme	4	1.05848	123611
O75116	Rho-associated protein kinase 2	2	1.05848	182577
Q9NT99	Leucine-rich repeat-containing protein 4B	20	1.05775	80485.5
O00159	Myosin-Ic	3	1.05775	131885
Q08209	Serine/threonine-protein phosphatase 2B catalytic subunit alpha isoform	3	1.05702	63564.5
P09619	Beta-type platelet-derived growth factor receptor	5	1.05555	130319
P08195	4F2 cell-surface antigen heavy chain	16	1.05555	72357.6
Q9UPR5	Sodium/calcium exchanger 2	2	1.05482	106143
P49257	Protein ERGIC-53	6	1.05409	62103
Q8WXW3	Progesterone-induced-blocking factor 1	2	1.05409	101133
P01903	HLA class II histocompatibility antigen, DR alpha chain	2	1.05336	30330.4
P80303	Nucleobindin-2	5	1.05263	57350.5
P17174	Aspartate aminotransferase, cytoplasmic	30	1.05263	49458.2
Q14393	Growth arrest-specific protein 6	13	1.0519	84650
P08581	Hepatocyte growth factor receptor	3	1.0519	168672
Q9H6X2	Anthrax toxin receptor 1	4	1.05117	67377.3
P52758	Ribonuclease UK114	5	1.05117	15692.7
P41271	Neuroblastoma suppressor of tumorigenicity 1	4	1.05117	20746.4
Q9Y4D7	Plexin-D1	3	1.05044	225580
O95711	Lymphocyte antigen 86	2	1.04899	19571.5
Q9HCU0	Endosialin	6	1.04826	83480.1
Q9NQ79	Cartilage acidic protein 1	25	1.04754	74659.5
Q9Y274	Type 2 lactosamine alpha-2,3-sialyltransferase	2	1.04754	42139.4
Q8IZA0	Dyslexia-associated protein KIAA0319-like protein	3	1.04464	126190
P51888	Prolargin	5	1.04391	46149.9
P54764	Ephrin type-A receptor 4	14	1.04319	118691
Q8IW52	SLIT and NTRK-like protein 4	8	1.04319	103854
P58400	Neurexin-1-beta	8	1.04247	49927.2
Q9NPH3	Interleukin-1 receptor accessory protein	7	1.04174	71926.8
Q6UB99	Ankyrin repeat domain-containing protein 11	2	1.04174	345991
Q99538	Legumain	7	1.0403	53192.6
Q14789	Golgin subfamily B member 1	3	1.0403	422429
Q14515	SPARC-like protein 1	34	1.03958	82528.9
Q8IUX7	Adipocyte enhancer-binding protein 1	4	1.03886	141472
Q6UX15	Layilin	5	1.03814	46255.6
P27824	Calnexin	13	1.03742	75864.3
Q9Y613	FH1/FH2 domain-containing protein 1	2	1.03598	133872
P10451	Osteopontin	15	1.03526	38299.3
Q9UBP4	Dickkopf-related protein 3	8	1.03455	40366.7
O14498	Immunoglobulin superfamily containing leucine-rich repeat protein	6	1.03455	47656.7
Q9P2K9	Patched domain-containing protein 2	2	1.03383	160955
P21579	Synaptotagmin-1	7	1.03311	55921.4
Q5T7N2	LINE-1 type transposase domain-containing protein 1	2	1.0324	111902
Q9Y639	Neuroplastin	5	1.03168	47690.2
Q99574	Neuroserpin	21	1.03097	49597.5
P14314	Glucosidase 2 subunit beta	17	1.03025	64965
P50895	Basal cell adhesion molecule	5	1.03025	70211.2
P13598	Intercellular adhesion molecule 2	3	1.03025	32654.3
Q9GZM5	Protein YIPF3	2	1.03025	39584.4
Q96ID5	Immunoglobulin superfamily member 21	8	1.02954	54175.2
P20908	Collagen alpha-1(V) chain	2	1.02954	198237
Q08174	Protocadherin-1	10	1.02811	121937
Q6ZSZ5	Rho guanine nucleotide exchange factor 18	3	1.02811	140805
Q9GZP4	PITH domain-containing protein 1	8	1.0274	25515
Q9H2X0	Chordin	5	1.02598	107126
Q99674	Cell growth regulator with EF hand domain protein 1	5	1.02527	33058.1
Q9UNN8	Endothelial protein C receptor	4	1.02527	27235.8
Q14028	Cyclic nucleotide-gated cation channel beta-1	3	1.02527	151945
Q9H159	Cadherin-19	2	1.02527	92028.6
Q9UI15	Transgelin-3	4	1.02456	24484.5
Q14114	Low-density lipoprotein receptor-related protein 8	7	1.02314	114878
Q9Y5I4	Protocadherin alpha-C2	12	1.02172	115577
O15466	Alpha-2,8-sialyltransferase 8E	3	1.02101	47330.3
O94769	Extracellular matrix protein 2	17	1.02101	85859.1
Q5T013	Putative hydroxypyruvate isomerase	4	1.02101	31218
P42704	Leucine-rich PPR motif-containing protein, mitochondrial	3	1.02101	173574
Q9Y625	Glypican-6	2	1.01819	67456.3
Q8IZP7	Heparan-sulfate 6-O-sulfotransferase 3	13	1.01819	58613.3
P02786	Transferrin receptor protein 1	3	1.01819	92446.2
P80188	Neutrophil gelatinase-associated lipocalin	2	1.01748	25032.4
Q6P9A2	Putative polypeptide N-acetylgalactosaminyltransferase-like protein 4	5	1.01677	75007.8
Q9UPU3	VPS10 domain-containing receptor SorCS3	9	1.01466	144274
Q8WZ75	Roundabout homolog 4	4	1.01396	110880
Q6PIF6	Myosin-VIIb	3	1.01326	261366
Q13443	Disintegrin and metalloproteinase domain-containing protein 9	4	1.01255	98925.3
Q12866	Tyrosine-protein kinase Mer	4	1.01255	117374
P55290	Cadherin-13	12	1.01045	83555.4
Q8NDA2	Hemicentin-2	5	1.00975	564873
O94991	SLIT and NTRK-like protein 5	7	1.00975	113976
Q7Z553	MAM domain-containing glycosylphosphatidylinositol anchor protein 2	6	1.00975	114508
P02790	Hemopexin	33	1.00835	55301.9
Q8WVQ1	Soluble calcium-activated nucleotidase 1	19	1.00765	47958.2
P10319	HLA class I histocompatibility antigen, B-58 alpha chain	4	1.00765	41864.3
Q6EMK4	Vasorin	11	1.00696	73740.4
P28827	Receptor-type tyrosine-protein phosphatase mu	2	1.00696	174478
P33908	Mannosyl-oligosaccharide 1,2-alpha-mannosidase IA	21	1.00696	79206
P80723	Brain acid soluble protein 1	5	1.00626	27305.9
Q68D85	B7 homolog 6	2	1.00417	54885.1
Q6P995	Protein FAM171B	2	1.00278	100430
Q9BQS8	FYVE and coiled-coil domain-containing protein 1	5	1.00278	180904
Q6P4E1	Protein CASC4	3	1.00139	53568.7
O60241	Brain-specific angiogenesis inhibitor 2	6	1.00139	182712
P17655	Calpain-2 catalytic subunit	2	1.00139	86595.6
Q92932	Receptor-type tyrosine-protein phosphatase N2	10	1	117248
Q9ULZ9	Matrix metalloproteinase-17	8	1	69090.5
Q86X29	Lipolysis-stimulated lipoprotein receptor	3	1	74233.5
Q96JH7	Deubiquitinating protein VCIP135	2	1	146957
Q86TY3	Uncharacterized protein C14orf37	2	0.999307	88778.6
O43795	Myosin-Ib	3	0.997923	148381
Q9UBQ6	Exostosin-like 2	10	0.997923	40290.2
Q9C0G6	Dynein heavy chain 6, axonemal	4	0.997923	519996
P45877	Peptidyl-prolyl cis-trans isomerase C	4	0.997923	25161.5
P02753	Retinol-binding protein 4	9	0.997231	24871.9
Q92817	Envoplakin	4	0.997231	252698
O76070	Gamma-synuclein	2	0.997231	15492.9
P30459	HLA class I histocompatibility antigen, A-74 alpha chain	4	0.997231	42562.1
Q15223	Poliovirus receptor-related protein 1	9	0.99585	61037.5
P43146	Netrin receptor DCC	23	0.993092	167840
Q9Y2G1	Myelin gene regulatory factor	4	0.992404	132190
Q9NYX4	Neuron-specific vesicular protein calcyon	2	0.991717	25537.8
P36980	Complement factor H-related protein 2	7	0.988971	33694.1
Q9NZM3	Intersectin-2	2	0.988971	215957
Q13402	Myosin-VIIa	3	0.988286	279074
Q9H8J5	MANSC domain-containing protein 1	5	0.987601	49963
Q8TAB3	Protocadherin-19	5	0.987601	134858
P19022	Cadherin-2	18	0.986233	105654
P19021	Peptidyl-glycine alpha-amidating monooxygenase	33	0.985549	116806
P05156	Complement factor I	22	0.985549	73883.7
P06681	Complement C2	27	0.985549	89562.2
P30487	HLA class I histocompatibility antigen, B-49 alpha chain	4	0.984866	42252.7
Q16531	DNA damage-binding protein 1	4	0.984866	135764
Q9ULB5	Cadherin-7	2	0.984866	92308.7
Q9H0R8	Gamma-aminobutyric acid receptor-associated protein-like 1	3	0.982821	15917.8
Q9NSC7	Alpha-N-acetylgalactosaminide alpha-2,6-sialyltransferase 1	4	0.981459	74749.9
Q149N8	E3 ubiquitin-protein ligase SHPRH	2	0.981459	213504
Q7Z7G0	Target of Nesh-SH3	3	0.980779	131590
P51693	Amyloid-like protein 1	26	0.97942	74746.4
Q96JF0	Beta-galactoside alpha-2,6-sialyltransferase 2	4	0.977386	64037.2
Q8IWZ8	SURP and G-patch domain-containing protein 1	2	0.977386	81355.2
Q68DK2	Zinc finger FYVE domain-containing protein 26	2	0.977386	304110
Q9HCL0	Protocadherin-18	3	0.975355	133181
Q8TCZ2	CD99 antigen-like protein 2	5	0.975355	30141.8
P09603	Macrophage colony-stimulating factor 1	7	0.97468	63182.1
P16112	Aggrecan core protein	2	0.972655	255792
P49418	Amphiphysin	2	0.972655	82592.3
P55286	Cadherin-8	9	0.972655	93573.7
Q8TEA8	D-tyrosyl-tRNA(Tyr) deacylase 1	6	0.972655	26300.3
O15020	Spectrin beta chain, brain 2	7	0.971981	289725
P01213	Proenkephalin-B	2	0.971307	31590.4
Q53RD9	Fibulin-7	4	0.96929	50199.2
Q14126	Desmoglein-2	10	0.966606	131586
P31321	cAMP-dependent protein kinase type I-beta regulatory subunit	4	0.966606	46808.4
Q9HBR0	Putative sodium-coupled neutral amino acid transporter 10	7	0.965936	127377
P07311	Acylphosphatase-1	2	0.965936	12702.2
P14625	Endoplasmin	19	0.964598	103942
Q07617	Sperm-associated antigen 1	4	0.96393	118830
P06276	Cholinesterase	8	0.96393	74211.4
O75071	EF-hand domain-containing protein KIAA0494	4	0.96393	61649.8
P01008	Antithrombin-III	35	0.963262	58303.9
Q9NPI1	Bromodomain-containing protein 7	2	0.963262	84164.3
Q16568	Cocaine- and amphetamine-regulated transcript protein	2	0.962594	14547
O00462	Beta-mannosidase	14	0.961927	107299
P15144	Aminopeptidase N	8	0.957271	116347
Q9P2E7	Protocadherin-10	8	0.956608	118221
Q5FWE3	Proline-rich transmembrane protein 3	5	0.956608	105251
Q9UMX5	Neudesin	5	0.955283	20297.6
Q13308	Inactive tyrosine-protein kinase 7	3	0.955283	126940
Q96NZ1	Forkhead box protein N4	2	0.954621	58321.3
O60279	Sushi domain-containing protein 5	6	0.953299	72557.4
O15072	A disintegrin and metalloproteinase with thrombospondin motifs 3	2	0.951978	147552
Q7L0J3	Synaptic vesicle glycoprotein 2A	3	0.950659	87087.1
P55285	Cadherin-6	14	0.950659	94447.8
Q8WYK1	Contactin-associated protein-like 5	12	0.95	154677
Q9UHI8	A disintegrin and metalloproteinase with thrombospondin motifs 1	3	0.946714	115883
Q96BJ8	Engulfment and cell motility protein 3	2	0.945402	86147.2
Q15084	Protein disulfide-isomerase A6	3	0.944747	52623.6
P13746	HLA class I histocompatibility antigen, A-11 alpha chain	4	0.940174	42752.2
Q07065	Cytoskeleton-associated protein 4	3	0.940174	71879.6
P12830	Cadherin-1	2	0.940174	102868
Q96PX8	SLIT and NTRK-like protein 1	18	0.939523	83510.5
P19367	Hexokinase-1	11	0.939523	111911
P14151	L-selectin	4	0.938872	47132.8
P49641	Alpha-mannosidase 2x	27	0.938872	136567
Q6UXK2	Immunoglobulin superfamily containing leucine-rich repeat protein 2	5	0.938221	82799.6
P04004	Vitronectin	13	0.938221	57833
O75976	Carboxypeptidase D	8	0.938221	163030
O75153	Protein KIAA0664	4	0.938221	156901
Q9NR48	Probable histone-lysine N-methyltransferase ASH1L	4	0.937571	377204
Q9H008	Phospholysine phosphohistidine inorganic pyrophosphate phosphatase	3	0.936921	31557.6
P09417	Dihydropteridine reductase	11	0.934975	27991.6
O43529	Carbohydrate sulfotransferase 10	5	0.933033	46230.7
Q9ULE0	Protein WWC3	5	0.933033	130803
Q9UGM5	Fetuin-B	7	0.933033	46205.3
Q13217	DnaJ homolog subfamily C member 3	3	0.931095	65299.7
Q8WZ42	Titin	24	0.929161	4.26401e+06
Q8NBS9	Thioredoxin domain-containing protein 5	3	0.929161	51929.1
Q9H2X9	Solute carrier family 12 member 5	2	0.928517	134063
Q8N6C8	Leukocyte immunoglobulin-like receptor subfamily A member 3	2	0.927873	50474.6
P13667	Protein disulfide-isomerase A4	12	0.927231	82577.7
P00505	Aspartate aminotransferase, mitochondrial	17	0.927231	52019.9
P01024	Complement C3	38	0.926588	204679
Q8WXD2	Secretogranin-3	34	0.925304	61077
Q4G0I0	Protein CCSMST1	3	0.925304	15574.4
Q5VST9	Obscurin	3	0.924663	926497
Q15293	Reticulocalbin-1	4	0.924663	42781.4
Q9BQS7	Hephaestin	2	0.924023	138057
O94973	AP-2 complex subunit alpha-2	3	0.923382	112048
Q9Y266	Nuclear migration protein nudC	2	0.923382	43189.6
Q16620	BDNF/NT-3 growth factors receptor	7	0.922742	99065.8
Q9Y5F6	Protocadherin gamma-C5	6	0.922742	105788
Q9BRK5	45 kDa calcium-binding protein	5	0.922103	45069.6
P46459	Vesicle-fusing ATPase	5	0.921464	91368.7
P36957	Dihydrolipoyllysine-residue succinyltransferase component of 2-oxoglutarate dehydrogenase complex, mitochondrial	4	0.921464	52923.2
P19961	Alpha-amylase 2B	4	0.921464	61531.3
P01303	Pro-neuropeptide Y	2	0.921464	11329.8
P55008	Allograft inflammatory factor 1	2	0.920826	19442
P00747	Plasminogen	36	0.918913	99843.4
Q03591	Complement factor H-related protein 1	9	0.918913	40878.2
P14324	Farnesyl pyrophosphate synthase	2	0.918276	51860.8
P01127	Platelet-derived growth factor subunit B	3	0.91764	29808.2
P05413	Fatty acid-binding protein, heart	8	0.91764	16922
P18124	60S ribosomal protein L7	2	0.917004	34172.6
Q9BYK8	Peroxisomal proliferator-activated receptor A-interacting complex 285 kDa protein	4	0.917004	308113
Q9NU22	Midasin	4	0.916369	683167
Q9UPQ9	Trinucleotide repeat-containing gene 6B protein	2	0.915099	208529
P12036	Neurofilament heavy polypeptide	3	0.914465	136735
P35542	Serum amyloid A-4 protein	3	0.914465	15847.7
Q08431	Lactadherin	3	0.912565	46362.3
P01042	Kininogen-1	23	0.911301	80183.7
Q13421	Mesothelin	7	0.909408	72708.9
Q16849	Receptor-type tyrosine-protein phosphatase-like N	6	0.909408	110954
Q86YZ3	Hornerin	4	0.907519	285862
Q8IWU5	Extracellular sulfatase Sulf-2	3	0.907519	111362
Q03001	Dystonin	3	0.905006	957486
O60245	Protocadherin-7	6	0.903753	123980
Q9P0L0	Vesicle-associated membrane protein-associated protein A	3	0.901875	31392.7
P09972	Fructose-bisphosphate aldolase C	18	0.900626	42805
P10645	Chromogranin-A	27	0.900002	55294.6
O60476	Mannosyl-oligosaccharide 1,2-alpha-mannosidase IB	4	0.899378	79529.3
P55957	BH3-interacting domain death agonist	3	0.898132	22709.2
Q6ZMV9	Kinesin-like protein KIF6	3	0.898132	102110
Q9ULF5	Zinc transporter ZIP10	6	0.89751	102174
Q5VV43	Dyslexia-associated protein KIAA0319	3	0.895646	125746
Q9UJ14	Gamma-glutamyltransferase 7	2	0.895646	72518
Q9NTU7	Cerebellin-4	2	0.895025	23629.7
P58417	Neurexophilin-1	2	0.894405	35054.3
Q5T848	Probable G-protein coupled receptor 158	3	0.893166	148506
P29218	Inositol monophosphatase 1	5	0.891929	32817.4
P17677	Neuromodulin	8	0.89131	29074.9
Q8NCW5	Apolipoprotein A-I-binding protein	6	0.890693	33968.7
P05534	HLA class I histocompatibility antigen, A-24 alpha chain	2	0.889459	42648.1
P02765	Alpha-2-HS-glycoprotein	16	0.888843	42275.7
Q96IY4	Carboxypeptidase B2	12	0.888843	52199.8
Q9UHG2	ProSAAS	8	0.887611	27706.3
Q9ULB4	Cadherin-9	7	0.887611	95307.2
Q9NY72	Sodium channel subunit beta-3	4	0.886382	26131.6
Q12774	Rho guanine nucleotide exchange factor 5	2	0.885154	185693
P25311	Zinc-alpha-2-glycoprotein	20	0.883928	37325.5
Q99436	Proteasome subunit beta type-7	2	0.883315	32692.1
Q13867	Bleomycin hydrolase	10	0.882091	57825.4
Q9BRF8	Calcineurin-like phosphoesterase domain-containing protein 1	4	0.882091	38707.3
P27169	Serum paraoxonase/arylesterase 1	7	0.880259	42751.9
P00450	Ceruloplasmin	49	0.879649	132408
P11021	78 kDa glucose-regulated protein	29	0.87843	81217.2
P13521	Secretogranin-2	22	0.876606	76993.9
Q9H8L6	Multimerin-2	2	0.876606	110582
P98153	Integral membrane protein DGCR2/IDD	3	0.874785	63934.4
Q8IYT8	Serine/threonine-protein kinase ULK2	2	0.873573	121381
O95206	Protocadherin-8	9	0.871154	116879
Q05707	Collagen alpha-1(XIV) chain	10	0.870551	206785
Q9UHG3	Prenylcysteine oxidase 1	3	0.869947	61286.4
P02458	Collagen alpha-1(II) chain	4	0.86814	152317
Q8TEU7	Rap guanine nucleotide exchange factor 6	3	0.866938	195800
P06307	Cholecystokinin	2	0.866938	13049.7
P07996	Thrombospondin-1	4	0.864537	140536
A1A5B4	Anoctamin-9	3	0.864537	95572
Q16512	Serine/threonine-protein kinase N1	3	0.860949	110486
P49454	Centromere protein F	4	0.860353	416993
Q86VZ4	Low-density lipoprotein receptor-related protein 11	6	0.859756	56734.9
P30153	Serine/threonine-protein phosphatase 2A 65 kDa regulatory subunit A alpha isoform	4	0.859756	70565.7
P26885	Peptidyl-prolyl cis-trans isomerase FKBP2	2	0.858565	17517.1
Q16288	NT-3 growth factor receptor	5	0.857971	100434
Q04721	Neurogenic locus notch homolog protein 2	3	0.856782	286980
P02748	Complement component C9	16	0.855595	69704.4
P29966	Myristoylated alanine-rich C-kinase substrate	5	0.855002	35728.7
P00751	Complement factor B	33	0.853818	94277.7
P48637	Glutathione synthetase	17	0.853818	55693.5
Q9UQ80	Proliferation-associated protein 2G4	2	0.853818	50117.1
O95084	Serine protease 23	3	0.848508	48028.2
P13637	Sodium/potassium-transporting ATPase subunit alpha-3	7	0.84792	121116
P09622	Dihydrolipoyl dehydrogenase, mitochondrial	11	0.847332	60115.1
Q9NPY3	Complement component C1q receptor	3	0.846745	74577.2
Q15019	Septin-2	3	0.846745	45419.1
P21554	Cannabinoid receptor 1	2	0.845572	56915.9
Q14914	Prostaglandin reductase 1	3	0.844986	40522.3
Q9NQW7	Xaa-Pro aminopeptidase 1	3	0.842647	75803.4
Q15904	V-type proton ATPase subunit S1	6	0.842647	53893
P00748	Coagulation factor XII	12	0.841479	72373.6
Q14204	Cytoplasmic dynein 1 heavy chain 1	2	0.840896	576848
Q8NF91	Nesprin-1	6	0.839731	1.11688e+06
Q92729	Receptor-type tyrosine-protein phosphatase U	2	0.837406	170619
Q08554	Desmocollin-1	3	0.835667	109112
A7E2Y1	Myosin-7B	3	0.832199	245226
Q86VH2	Kinesin-like protein KIF27	3	0.825305	180230
Q09666	Neuroblast differentiation-associated protein AHNAK	7	0.82302	748720
Q5VT06	Centrosome-associated protein 350	6	0.82188	394163
Q15493	Regucalcin	2	0.82188	36740.4
O75015	Low affinity immunoglobulin gamma Fc region receptor III-B	3	0.818469	28175.7
P04217	Alpha-1B-glycoprotein	15	0.815072	56299.1
P08185	Corticosteroid-binding globulin	9	0.815072	47729
Q8TDC3	Serine/threonine-protein kinase BRSK1	2	0.814508	91888.9
Q9UN36	Protein NDRG2	3	0.813379	42803.9
P05023	Sodium/potassium-transporting ATPase subunit alpha-1	5	0.813379	122027
Q9UFP1	Protein FAM198A	2	0.812252	65919.2
P07358	Complement component C8 beta chain	18	0.811127	73329.7
P29622	Kallistatin	21	0.811127	52571.5
P05543	Thyroxine-binding globulin	17	0.811127	50636.5
P51884	Lumican	14	0.809442	42308.7
P02750	Leucine-rich alpha-2-glycoprotein	13	0.809442	40235.6
P04075	Fructose-bisphosphate aldolase A	17	0.808881	43536
P0CG48	Polyubiquitin-C	9	0.808321	86108.9
P13639	Elongation factor 2	5	0.805524	105490
P06727	Apolipoprotein A-IV	31	0.804966	49434.5
Q13228	Selenium-binding protein 1	23	0.804408	56887.3
P62942	Peptidyl-prolyl cis-trans isomerase FKBP1A	2	0.804408	13149.8
Q76KP1	N-acetyl-beta-glucosaminyl-glycoprotein 4-beta-N-acetylgalactosaminyltransferase 1	2	0.803851	120962
Q96HN2	Putative adenosylhomocysteinase 3	2	0.802737	73460
P00390	Glutathione reductase, mitochondrial	6	0.802181	61618.2
P07360	Complement component C8 gamma chain	7	0.80107	23136.1
O43491	Band 4.1-like protein 2	6	0.80107	125831
P50993	Sodium/potassium-transporting ATPase subunit alpha-2	6	0.798298	121396
P33151	Cadherin-5	9	0.797745	93857.8
O75223	Gamma-glutamylcyclotransferase	3	0.797745	23498.2
P60983	Glia maturation factor beta	5	0.797745	18725.2
Q8IZT6	Abnormal spindle-like microcephaly-associated protein	6	0.793334	464206
P27487	Dipeptidyl peptidase 4	2	0.790589	94596.3
Q9NY33	Dipeptidyl peptidase 3	6	0.789494	87621.2
P00740	Coagulation factor IX	4	0.788947	56920.1
Q9BXJ3	Complement C1q tumor necrosis factor-related protein 4	2	0.787854	36546.9
P26927	Hepatocyte growth factor-like protein	11	0.787308	85564.1
O43155	Leucine-rich repeat transmembrane protein FLRT2	4	0.787308	78486.9
Q96PD5	N-acetylmuramoyl-L-alanine amidase	14	0.786762	64406.7
Q8N8Z6	Discoidin, CUB and LCCL domain-containing protein 1	4	0.785128	83996.1
P02774	Vitamin D-binding protein	35	0.783497	60596.1
P21810	Biglycan	4	0.782954	45291.5
P10644	cAMP-dependent protein kinase type I-alpha regulatory subunit	6	0.779165	46336.7
O60234	Glia maturation factor gamma	3	0.777546	18525
Q99549	M-phase phosphoprotein 8	2	0.775393	112732
Q8WXH0	Nesprin-2	5	0.773782	887092
P30086	Phosphatidylethanolamine-binding protein 1	11	0.773246	23310.9
Q92561	Phytanoyl-CoA hydroxylase-interacting protein	3	0.772711	40483.5
P23381	Tryptophanyl-tRNA synthetase, cytoplasmic	2	0.769504	58486.4
P00492	Hypoxanthine-guanine phosphoribosyltransferase	8	0.76631	27069.8
Q06828	Fibromodulin	6	0.765779	44896.1
P35080	Profilin-2	2	0.764188	16619.9
P13796	Plastin-2	20	0.763659	77235
O15240	Neurosecretory protein VGF	19	0.762601	69465
Q9HCJ6	Synaptic vesicle membrane protein VAT-1 homolog-like	2	0.760489	50499.8
Q07157	Tight junction protein ZO-1	2	0.760489	211012
Q9ULI3	Protein HEG homolog 1	6	0.759962	154561
P13797	Plastin-3	7	0.759962	78432.3
P54725	UV excision repair protein RAD23 homolog A	2	0.75891	41816.9
Q96HD1	Cysteine-rich with EGF-like domain protein 1	4	0.756808	49975.3
P29120	Neuroendocrine convertase 1	5	0.756808	90711.6
Q15631	Translin	2	0.756808	28292.8
P30101	Protein disulfide-isomerase A3	17	0.75576	64023.4
P10636	Microtubule-associated protein tau	2	0.755236	88336.4
P04275	von Willebrand factor	9	0.755236	335614
Q13404	Ubiquitin-conjugating enzyme E2 variant 1	4	0.750019	17884.3
P02760	Protein AMBP	12	0.7495	42331.1
Q16881	Thioredoxin reductase 1, cytoplasmic	4	0.7495	78313.6
O75781	Paralemmin-1	5	0.747425	45673.2
Q04756	Hepatocyte growth factor activator	9	0.745872	74640.5
P43652	Afamin	34	0.741747	77986.9
Q6IBS0	Twinfilin-2	3	0.74072	43479.7
Q01973	Tyrosine-protein kinase transmembrane receptor ROR1	2	0.74072	111193
Q9Y2H9	Microtubule-associated serine/threonine-protein kinase 1	2	0.739694	182125
P05155	Plasma protease C1 inhibitor	19	0.739181	59518
Q96CN7	Isochorismatase domain-containing protein 1	2	0.738157	34484.8
Q13409	Cytoplasmic dynein 1 intermediate chain 2	2	0.737646	77544.1
P16083	Ribosyldihydronicotinamide dehydrogenase [quinone]	4	0.736624	28120.6
Q9UK55	Protein Z-dependent protease inhibitor	4	0.733567	55411.2
P03952	Plasma kallikrein	18	0.730522	78984.2
Q9P1Z3	Potassium/sodium hyperpolarization-activated cyclic nucleotide-gated channel 3	2	0.730016	89426.3
Q6ZVL6	UPF0606 protein C11orf41	4	0.726986	210712
P43034	Platelet-activating factor acetylhydrolase IB subunit alpha	4	0.724471	51999.3
Q9Y617	Phosphoserine aminotransferase	19	0.723467	44636.8
P02730	Band 3 anion transport protein	2	0.721464	106201
Q14520	Hyaluronan-binding protein 2	6	0.720964	69998.1
P48147	Prolyl endopeptidase	13	0.717972	88210.8
P12955	Xaa-Pro dipeptidase	4	0.716978	57931.5
O95479	GDH/6PGL endoplasmic bifunctional protein	4	0.715488	93244.1
P31150	Rab GDP dissociation inhibitor alpha	19	0.715488	55269.3
Q13630	GDP-L-fucose synthase	2	0.711532	38815.3
P04278	Sex hormone-binding globulin	11	0.710054	45692.6
Q9P1Q0	Vacuolar protein sorting-associated protein 54	2	0.707107	121508
A8MW06	Thymosin beta-4-like protein 3	2	0.706617	6360
O75822	Eukaryotic translation initiation factor 3 subunit J	2	0.70466	34631.9
O43157	Plexin-B1	4	0.702709	242128
P61970	Nuclear transport factor 2	4	0.70125	15481.4
P08697	Alpha-2-antiplasmin	16	0.70125	57580.2
Q16853	Membrane primary amine oxidase	2	0.700278	87099.4
Q9Y592	Coiled-coil domain-containing protein 41	2	0.697372	92863.2
P68036	Ubiquitin-conjugating enzyme E2 L3	5	0.696889	20594.3
P40925	Malate dehydrogenase, cytoplasmic	14	0.696406	41078.6
P07357	Complement component C8 alpha chain	14	0.693996	71157.8
Q9NUQ9	Protein FAM49B	3	0.693996	40005
P02689	Myelin P2 protein	2	0.691116	17596.1
Q14019	Coactosin-like protein	11	0.689203	17910.9
P16519	Neuroendocrine convertase 2	9	0.688248	76070.3
P13671	Complement component C6	22	0.681129	117248
P07237	Protein disulfide-isomerase	12	0.676424	64213.2
P63208	S-phase kinase-associated protein 1	3	0.673617	21246.6
P04179	Superoxide dismutase [Mn], mitochondrial	11	0.67315	27022.2
P78527	DNA-dependent protein kinase catalytic subunit	5	0.669892	512877
Q02241	Kinesin-like protein KIF23	2	0.668964	121554
P53041	Serine/threonine-protein phosphatase 5	6	0.664343	62960.6
P54727	UV excision repair protein RAD23 homolog B	7	0.663883	46099.6
Q96FJ2	Dynein light chain 2, cytoplasmic	3	0.662044	11883.4
Q8TDY2	RB1-inducible coiled-coil protein 1	3	0.661127	204110
Q9UEY8	Gamma-adducin	2	0.659297	86781.6
P17302	Gap junction alpha-1 protein	2	0.659297	47458.7
P04196	Histidine-rich glycoprotein	13	0.657471	63532.2
O14745	Na(+)/H(+) exchange regulatory cofactor NHE-RF1	2	0.656106	42269.6
P01023	Alpha-2-macroglobulin	43	0.654289	177270
P62993	Growth factor receptor-bound protein 2	3	0.653836	27604.5
Q96C23	Aldose 1-epimerase	3	0.65293	40544
Q14011	Cold-inducible RNA-binding protein	2	0.65293	19512.6
Q8IWF2	FAD-dependent oxidoreductase domain-containing protein 2	2	0.65293	81093.5
P02647	Apolipoprotein A-I	11	0.651574	33948.6
Q9UNH7	Sorting nexin-6	2	0.650671	52644.6
P49721	Proteasome subunit beta type-2	5	0.649319	24559.8
P17936	Insulin-like growth factor-binding protein 3	5	0.64842	35242.3
P16949	Stathmin	2	0.645729	20617.8
Q96CX2	BTB/POZ domain-containing protein KCTD12	2	0.644834	37083.8
O75173	A disintegrin and metalloproteinase with thrombospondin motifs 4	2	0.643049	95124.1
Q14697	Neutral alpha-glucosidase AB	13	0.64038	111133
Q12768	WASH complex subunit strumpellin	4	0.63905	145112
P07195	L-lactate dehydrogenase B chain	20	0.637722	40616.3
O60741	Potassium/sodium hyperpolarization-activated cyclic nucleotide-gated channel 1	2	0.636397	104923
Q9P225	Dynein heavy chain 2, axonemal	2	0.636397	549809
P07108	Acyl-CoA-binding protein	7	0.635516	11918.2
P28070	Proteasome subunit beta type-4	3	0.634635	29970.6
P34949	Mannose-6-phosphate isomerase	2	0.633756	50719.8
Q16658	Fascin	9	0.63244	59072.3
Q9GZT8	NIF3-like protein 1	2	0.632002	44740.6
P35858	Insulin-like growth factor-binding protein complex acid labile subunit	24	0.631564	68074.5
Q96JM4	Leucine-rich repeat and IQ domain-containing protein 1	3	0.631126	226518
O94760	N(G),N(G)-dimethylarginine dimethylaminohydrolase 1	14	0.630689	34136.7
Q9HC38	Glyoxalase domain-containing protein 4	11	0.628507	38719.3
P00338	L-lactate dehydrogenase A chain	10	0.627636	40954.8
P06737	Glycogen phosphorylase, liver form	2	0.625465	106840
Q9NZJ4	Sacsin	3	0.623733	576756
Q01995	Transgelin	7	0.619854	25107.2
P55786	Puromycin-sensitive aminopeptidase	28	0.618138	112044
O14683	Tumor protein p53-inducible protein 11	2	0.616426	22685.3
Q9NQP4	Prefoldin subunit 4	2	0.614719	17136
P30085	UMP-CMP kinase	5	0.610473	25289.4
Q9H0W9	Ester hydrolase C11orf54	3	0.61005	38991.3
P09104	Gamma-enolase	16	0.608783	51292.3
P30048	Thioredoxin-dependent peroxide reductase, mitochondrial	3	0.602486	29842.7
Q9ULH4	Leucine-rich repeat and fibronectin type-III domain-containing protein 2	3	0.601652	89168.5
P02655	Apolipoprotein C-II	5	0.598324	12148.6
P05160	Coagulation factor XIII B chain	2	0.59791	83840
P02768	Serum albumin	21	0.595841	79628
P26641	Elongation factor 1-gamma	3	0.595016	55007.3
Q9BRA2	Thioredoxin domain-containing protein 17	3	0.593368	15612.6
P35237	Serpin B6	16	0.592957	46789.9
P10599	Thioredoxin	6	0.592546	13697.6
P60174	Triosephosphate isomerase	15	0.592136	33904
Q9NRX4	14 kDa phosphohistidine phosphatase	3	0.590087	15412.1
P25786	Proteasome subunit alpha type-1	6	0.589678	31515.4
P80108	Phosphatidylinositol-glycan-specific phospholipase D	2	0.588453	97598.9
O15144	Actin-related protein 2/3 complex subunit 2	2	0.588453	38028.4
P50395	Rab GDP dissociation inhibitor beta	20	0.584794	56364.8
Q9H299	SH3 domain-binding glutamic acid-rich-like protein 3	3	0.583984	11060.2
Q14624	Inter-alpha-trypsin inhibitor heavy chain H4	34	0.582367	109450
Q01469	Fatty acid-binding protein, epidermal	6	0.582367	17458.9
Q9H0R4	Haloacid dehalogenase-like hydrolase domain-containing protein 2	5	0.579146	31026.2
P35754	Glutaredoxin-1	2	0.572759	12870.9
P40926	Malate dehydrogenase, mitochondrial	7	0.571569	39619.4
Q15274	Nicotinate-nucleotide pyrophosphorylase [carboxylating]	2	0.571173	32851.5
O43852	Calumenin	3	0.570777	41378.8
O00244	Copper transport protein ATOX1	2	0.569197	8693
P16930	Fumarylacetoacetase	4	0.568408	49435.1
Q9UHY7	Enolase-phosphatase E1	2	0.566835	30944.4
P48163	NADP-dependent malic enzyme	4	0.566835	69654.8
P22352	Glutathione peroxidase 3	7	0.565265	27748.5
P60660	Myosin light polypeptide 6	3	0.564091	18365.4
Q9BW30	Tubulin polymerization-promoting protein family member 3	3	0.55787	22871.4
O95445	Apolipoprotein M	6	0.553632	22682.7
P01031	Complement C5	55	0.552865	206839
Q99497	Protein DJ-1	15	0.549808	22335.4
Q15843	NEDD8	2	0.548286	10368.8
P62140	Serine/threonine-protein phosphatase PP1-beta catalytic subunit	5	0.547526	40570.4
P37837	Transaldolase	16	0.547526	42002.4
P46108	Adapter molecule crk	2	0.546768	35461.8
P30046	D-dopachrome decarboxylase	4	0.545632	13380.3
O75368	SH3 domain-binding glutamic acid-rich-like protein	7	0.544876	13927.2
P62158	Calmodulin	6	0.544121	17990.5
P03951	Coagulation factor XI	6	0.542615	77677.6
O14791	Apolipoprotein L1	3	0.542615	47623.3
P15259	Phosphoglycerate mutase 2	7	0.537002	32075.3
Q96IU4	Abhydrolase domain-containing protein 14B	5	0.537002	23302.4
Q96FV2	Secernin-2	2	0.535515	48261.9
P49327	Fatty acid synthase	3	0.531816	287795
P51178	1-phosphatidylinositol-4,5-bisphosphate phosphodiesterase delta-1	2	0.531816	92317.1
P28074	Proteasome subunit beta type-5	2	0.531448	29771.3
P80404	4-aminobutyrate aminotransferase, mitochondrial	5	0.530712	61315.7
P09960	Leukotriene A-4 hydrolase	5	0.527411	75557.2
A6NEC2	Puromycin-sensitive aminopeptidase-like protein	10	0.525951	57765
Q9BUT1	3-hydroxybutyrate dehydrogenase type 2	2	0.523405	29306.4
Q96QK1	Vacuolar protein sorting-associated protein 35	2	0.51907	98981.8
P35241	Radixin	10	0.51871	78313.2
Q9UMY4	Sorting nexin-12	2	0.516915	21165.8
Q9ULZ3	Apoptosis-associated speck-like protein containing a CARD	2	0.516915	23114.1
P50453	Serpin B9	4	0.516557	46369.6
Q00610	Clathrin heavy chain 1	7	0.514057	206879
Q14847	LIM and SH3 domain protein 1	2	0.50874	33066.5
Q8IY63	Angiomotin-like protein 1	2	0.507331	115066
O43598	Deoxyribonucleoside 5'-monophosphate N-glycosidase	3	0.504876	19344.4
Q9P2D7	Dynein heavy chain 1, axonemal	2	0.504526	535850
Q9UBL0	cAMP-regulated phosphoprotein 21	2	0.50278	94844.8
P22792	Carboxypeptidase N subunit 2	12	0.49758	62976.8
P31146	Coronin-1A	2	0.497235	54749.9
P02549	Spectrin alpha chain, erythrocyte	2	0.494485	307502
Q6P179	Endoplasmic reticulum aminopeptidase 2	2	0.494485	120383
O60493	Sorting nexin-3	2	0.494143	20249.6
Q99536	Synaptic vesicle membrane protein VAT-1 homolog	3	0.493458	44987
O75390	Citrate synthase, mitochondrial	5	0.492433	55643.9
Q86VP6	Cullin-associated NEDD8-dissociated protein 1	3	0.491751	149000
Q06033	Inter-alpha-trypsin inhibitor heavy chain H3	15	0.49107	108583
P21333	Filamin-A	36	0.49039	306011
P30154	Serine/threonine-protein phosphatase 2A 65 kDa regulatory subunit A beta isoform	3	0.488016	71044
P31153	S-adenosylmethionine synthase isoform type-2	2	0.484981	47828.6
P19827	Inter-alpha-trypsin inhibitor heavy chain H1	19	0.483974	108531
Q15746	Myosin light chain kinase, smooth muscle	2	0.483638	233826
Q9H7C9	UPF0366 protein C11orf67	2	0.482299	14865.7
P40121	Macrophage-capping protein	4	0.480964	42188
P26038	Moesin	25	0.477641	76848.6
O95865	N(G),N(G)-dimethylarginine dimethylaminohydrolase 2	8	0.477641	30882.9
Q9Y696	Chloride intracellular channel protein 4	6	0.477641	32559.8
Q9NWV4	UPF0587 protein C1orf123	2	0.475989	20198.7
Q15848	Adiponectin	2	0.472701	28235.2
P19971	Thymidine phosphorylase	2	0.471719	51863
Q16775	Hydroxyacylglutathione hydrolase, mitochondrial	4	0.471392	37201.2
P07737	Profilin-1	7	0.468786	16633.8
P31937	3-hydroxyisobutyrate dehydrogenase, mitochondrial	3	0.467488	38534
P54578	Ubiquitin carboxyl-terminal hydrolase 14	3	0.467164	62923.8
P15311	Ezrin	13	0.46684	77432.2
O75828	Carbonyl reductase [NADPH] 3	5	0.463937	33190.5
P02794	Ferritin heavy chain	5	0.462973	23237.5
Q9H4A4	Aminopeptidase B	7	0.462011	77616.3
Q15404	Ras suppressor protein 1	2	0.461052	34711.1
P49720	Proteasome subunit beta type-3	2	0.460413	24908.8
P19823	Inter-alpha-trypsin inhibitor heavy chain H2	24	0.458502	116200
P63000	Ras-related C3 botulinum toxin substrate 1	4	0.454704	24223
P30044	Peroxiredoxin-5, mitochondrial	2	0.454704	24144.4
P34932	Heat shock 70 kDa protein 4	7	0.454389	106697
P46821	Microtubule-associated protein 1B	5	0.447823	305041
Q8WXI7	Mucin-16	4	0.447823	2.44363e+06
Q02952	A-kinase anchor protein 12	6	0.445038	213274
O15247	Chloride intracellular channel protein 2	3	0.444421	32046
P01138	Beta-nerve growth factor	2	0.444113	29108.9
O75874	Isocitrate dehydrogenase [NADP] cytoplasmic	12	0.437999	52222.6
P06744	Glucose-6-phosphate isomerase	16	0.435577	68375.7
Q9UJ70	N-acetyl-D-glucosamine kinase	2	0.435577	39525.6
Q07973	1,25-dihydroxyvitamin D(3) 24-hydroxylase, mitochondrial	2	0.435275	64668.8
O75347	Tubulin-specific chaperone A	6	0.43407	14918.9
P36871	Phosphoglucomutase-1	19	0.430773	66868
P05455	Lupus La protein	5	0.42958	55767.9
P47756	F-actin-capping protein subunit beta	2	0.427501	34463.5
Q99584	Protein S100-A13	2	0.427205	13345
Q15102	Platelet-activating factor acetylhydrolase IB subunit gamma	2	0.426909	26690.9
P04080	Cystatin-B	6	0.426022	12482.9
P63241	Eukaryotic translation initiation factor 5A-1	2	0.425727	18890.3
P09525	Annexin A4	3	0.42396	39237.9
Q96NY7	Chloride intracellular channel protein 6	2	0.423079	77086.7
Q6XQN6	Nicotinate phosphoribosyltransferase	2	0.422493	59047.2
O95336	6-phosphogluconolactonase	6	0.420157	28930.1
P18669	Phosphoglycerate mutase 1	14	0.419866	31490.4
P37802	Transgelin-2	5	0.419866	24259.2
P61981	14-3-3 protein gamma	9	0.418123	30891
Q01518	Adenylyl cyclase-associated protein 1	2	0.417255	58612
P18206	Vinculin	31	0.416677	135502
P14174	Macrophage migration inhibitory factor	2	0.413798	13046.8
P07355	Annexin A2	8	0.413512	43400.7
Q9NTK5	Obg-like ATPase 1	2	0.413225	51269.9
P13716	Delta-aminolevulinic acid dehydratase	9	0.40669	38392.8
P30740	Leukocyte elastase inhibitor	7	0.406126	47013.7
P14550	Alcohol dehydrogenase [NADP+]	9	0.405845	39732
P21399	Cytoplasmic aconitate hydratase	4	0.405283	105876
Q15149	Plectin	21	0.400535	568856
P27695	DNA-(apurinic or apyrimidinic site) lyase	4	0.399703	40057
P39687	Acidic leucine-rich nuclear phosphoprotein 32 family member A	5	0.391749	30983.5
P25789	Proteasome subunit alpha type-4	3	0.391206	33461.8
Q71U36	Tubulin alpha-1A chain	9	0.387965	53426.8
P68363	Tubulin alpha-1B chain	9	0.387965	53442.8
P55263	Adenosine kinase	2	0.387965	45768.6
P78417	Glutathione S-transferase omega-1	11	0.387428	31111.4
P48735	Isocitrate dehydrogenase [NADP], mitochondrial	8	0.387428	56466.7
O14818	Proteasome subunit alpha type-7	5	0.38716	31196
P09382	Galectin-1	5	0.386623	16145.2
P04406	Glyceraldehyde-3-phosphate dehydrogenase	10	0.386088	39938.9
Q15121	Astrocytic phosphoprotein PEA-15	3	0.38582	16959.9
P07203	Glutathione peroxidase 1	2	0.38582	23033.1
P00352	Retinal dehydrogenase 1	8	0.381565	60845.7
O00764	Pyridoxal kinase	5	0.380772	37304.2
P49419	Alpha-aminoadipic semialdehyde dehydrogenase	2	0.379981	63271.6
O75891	Aldehyde dehydrogenase family 1 member L1	3	0.376573	108024
Q9Y490	Talin-1	5	0.37579	294867
P00738	Haptoglobin	5	0.374231	50803
P48506	Glutamate--cysteine ligase catalytic subunit	4	0.373453	79176
Q9Y4G6	Talin-2	3	0.369591	297572
Q06830	Peroxiredoxin-1	9	0.369079	25033.2
P61604	10 kDa heat shock protein, mitochondrial	4	0.369079	12517.2
P07741	Adenine phosphoribosyltransferase	4	0.368312	20898.9
Q7KZF4	Staphylococcal nuclease domain-containing protein 1	2	0.36425	110909
P02654	Apolipoprotein C-I	3	0.363493	10629.1
Q12765	Secernin-1	8	0.362738	49915.5
P25787	Proteasome subunit alpha type-2	3	0.361985	28008.4
Q8TCD5	5'(3')-deoxyribonucleotidase, cytosolic type	5	0.361734	24431.6
Q99798	Aconitate hydratase, mitochondrial	3	0.361233	93951.5
P00491	Purine nucleoside phosphorylase	2	0.356259	34031.5
P02792	Ferritin light chain	7	0.352574	21795.3
P13693	Translationally-controlled tumor protein	5	0.352574	21705.4
P16152	Carbonyl reductase [NADPH] 1	12	0.351842	33199.6
P54652	Heat shock-related 70 kDa protein 2	16	0.351111	77746.2
P31629	Transcription factor HIVEP2	3	0.350139	292902
P15169	Carboxypeptidase N catalytic chain	4	0.348686	54966.4
P20618	Proteasome subunit beta type-1	5	0.34772	28547.3
P35579	Myosin-9	6	0.345079	257382
Q96FW1	Ubiquitin thioesterase OTUB1	3	0.344124	33918.5
O15540	Fatty acid-binding protein, brain	4	0.342696	16710.7
P23526	Adenosylhomocysteinase	4	0.340801	52356.7
Q5SRE7	Phytanoyl-CoA dioxygenase domain-containing protein 1	2	0.338212	34180.3
P61457	Pterin-4-alpha-carbinolamine dehydratase	3	0.337276	12766.3
P15121	Aldose reductase	6	0.337042	39779.2
P35609	Alpha-actinin-2	10	0.336109	111953
P60900	Proteasome subunit alpha type-6	3	0.335178	30506.6
P15531	Nucleoside diphosphate kinase A	6	0.332402	18728.2
Q96KP4	Cytosolic non-specific dipeptidase	12	0.332402	58343.6
Q13938	Calcyphosin	6	0.330793	21924.1
P08758	Annexin A5	15	0.330564	39153.6
P52209	6-phosphogluconate dehydrogenase, decarboxylating	13	0.329648	58599.3
P62258	14-3-3 protein epsilon	16	0.329648	31906.4
P05091	Aldehyde dehydrogenase, mitochondrial	4	0.32942	60975.6
P31946	14-3-3 protein beta/alpha	9	0.329192	31057.2
O00148	ATP-dependent RNA helicase DDX39A	4	0.32828	53579.8
P28838	Cytosol aminopeptidase	12	0.323536	61677.5
P53004	Biliverdin reductase A	3	0.322864	36973.9
Q00839	Heterogeneous nuclear ribonucleoprotein U	2	0.321747	101273
P10768	S-formylglutathione hydrolase	9	0.320856	35048.4
P30711	Glutathione S-transferase theta-1	3	0.314036	29779.3
Q9Y536	Peptidylprolyl cis-trans isomerase A-like 4A/B/C	3	0.313818	20672.3
P09429	High mobility group protein B1	3	0.312949	31230.2
P61160	Actin-related protein 2	2	0.312732	48594.3
P63104	14-3-3 protein zeta/delta	14	0.311434	30766
P04040	Catalase	18	0.310787	64264.1
A5A3E0	POTE ankyrin domain family member F	9	0.310787	135032
P52565	Rho GDP-dissociation inhibitor 1	5	0.310142	25991.7
P11413	Glucose-6-phosphate 1-dehydrogenase	7	0.308641	63804.9
P62937	Peptidyl-prolyl cis-trans isomerase A	11	0.307573	20214.7
Q04917	14-3-3 protein eta	7	0.306084	31239.6
P09211	Glutathione S-transferase P	9	0.305025	25269.6
P09455	Retinol-binding protein 1	3	0.304814	17718
Q15257	Serine/threonine-protein phosphatase 2A activator	3	0.304181	44495.2
P06576	ATP synthase subunit beta, mitochondrial	5	0.303549	59874.4
O75369	Filamin-B	14	0.302079	304849
P55072	Transitional endoplasmic reticulum ATPase	12	0.300409	96648.6
O00299	Chloride intracellular channel protein 1	6	0.300409	29793.6
P61978	Heterogeneous nuclear ribonucleoprotein K	4	0.299162	54377.2
P02743	Serum amyloid P-component	9	0.299162	27208.7
P31939	Bifunctional purine biosynthesis protein PURH	8	0.297921	70363.2
P27348	14-3-3 protein theta	9	0.297921	30733.2
P13489	Ribonuclease inhibitor	3	0.295863	53754.1
P00568	Adenylate kinase isoenzyme 1	9	0.295248	24465.6
Q01082	Spectrin beta chain, brain 1	20	0.294839	301053
P52907	F-actin-capping protein subunit alpha-1	2	0.294227	35943.5
P29401	Transketolase	11	0.292803	74484
P11142	Heat shock cognate 71 kDa protein	28	0.2926	78865.5
P32119	Peroxiredoxin-2	12	0.289172	24047.9
P00558	Phosphoglycerate kinase 1	25	0.287374	50991
P12277	Creatine kinase B-type	12	0.286976	45901.2
Q04828	Aldo-keto reductase family 1 member C1	5	0.283811	40904.4
P34913	Epoxide hydrolase 2	3	0.283417	68115.1
P02675	Fibrinogen beta chain	16	0.282633	61669.9
P51991	Heterogeneous nuclear ribonucleoprotein A3	5	0.281655	42805.8
P09651	Heterogeneous nuclear ribonucleoprotein A1	10	0.280875	41432.9
Q04760	Lactoylglutathione lyase	7	0.27797	23556.5
Q9Y281	Cofilin-2	4	0.276816	22144
P30043	Flavin reductase (NADPH)	9	0.276624	23508.5
P46940	Ras GTPase-activating-like protein IQGAP1	2	0.276624	209072
O43707	Alpha-actinin-4	20	0.276433	113582
P04271	Protein S100-B	2	0.275858	11958.3
P27816	Microtubule-associated protein 4	3	0.274523	137707
P08107	Heat shock 70 kDa protein 1A/1B	27	0.270369	77489.1
P07359	Platelet glycoprotein Ib alpha chain	2	0.269433	73116.8
Q86UP2	Kinectin	2	0.269247	182306
P62826	GTP-binding nuclear protein Ran	2	0.268129	27155.7
P26447	Protein S100-A4	2	0.267943	13642.5
Q13813	Spectrin alpha chain, brain	50	0.267572	313722
P22626	Heterogeneous nuclear ribonucleoproteins A2/B1	7	0.26554	40214
P02775	Platelet basic protein	5	0.262247	15998.5
P12814	Alpha-actinin-1	23	0.26134	111301
P07900	Heat shock protein HSP 90-alpha	31	0.261159	96513.2
P13798	Acylamino-acid-releasing enzyme	4	0.260255	86043
Q13011	Delta(3,5)-Delta(2,4)-dienoyl-CoA isomerase, mitochondrial	2	0.260075	38542.7
Q9UBQ7	Glyoxylate reductase/hydroxypyruvate reductase	3	0.258279	38152.6
P23528	Cofilin-1	13	0.257563	22290.4
P06733	Alpha-enolase	20	0.253314	52922.5
P19338	Nucleolin	10	0.251564	89633
Q9NPH2	Inositol-3-phosphate synthase 1	5	0.251042	63932.2
P02671	Fibrinogen alpha chain	14	0.250173	101769
Q14315	Filamin-C	5	0.25	315867
P22314	Ubiquitin-like modifier-activating enzyme 1	21	0.24879	126363
O94903	Proline synthase co-transcribed bacterial homolog protein	3	0.248445	33312.8
P22392	Nucleoside diphosphate kinase B	8	0.248273	19263.9
P07738	Bisphosphoglycerate mutase	7	0.247243	32449.4
P52895	Aldo-keto reductase family 1 member C2	5	0.243332	40805.3
Q9Y2S2	Lambda-crystallin homolog	3	0.243332	38284.1
P28161	Glutathione S-transferase Mu 2	15	0.241317	28477.2
P63261	Actin, cytoplasmic 2	21	0.240482	44807.6
P61158	Actin-related protein 3	4	0.239484	51054.6
P07437	Tubulin beta chain	8	0.237994	52201
P09936	Ubiquitin carboxyl-terminal hydrolase isozyme L1	10	0.2375	27406.9
O94788	Retinal dehydrogenase 2	7	0.23537	61560.4
P05109	Protein S100-A8	4	0.231166	12610.3
P06132	Uroporphyrinogen decarboxylase	2	0.229251	42792.6
P02545	Prelamin-A/C	8	0.2283	80134.8
Q01105	Protein SET	3	0.228141	36803.8
P52566	Rho GDP-dissociation inhibitor 2	2	0.227983	26349.2
P68032	Actin, alpha cardiac muscle 1	15	0.227195	45033.7
Q03013	Glutathione S-transferase Mu 4	7	0.22688	28051.7
P04114	Apolipoprotein B-100	163	0.225938	568020
P31949	Protein S100-A11	3	0.225469	13274
P58546	Myotrophin	2	0.225156	14762.7
P09488	Glutathione S-transferase Mu 1	11	0.223756	28778.8
O95810	Serum deprivation-response protein	2	0.223137	52696.3
P07451	Carbonic anhydrase 3	3	0.223137	32382.1
P49448	Glutamate dehydrogenase 2, mitochondrial	2	0.223137	66754.8
P02679	Fibrinogen gamma chain	5	0.221135	56919
P02042	Hemoglobin subunit delta	14	0.220676	17733.1
P06753	Tropomyosin alpha-3 chain	10	0.220523	38342.2
P29762	Cellular retinoic acid-binding protein 1	9	0.220217	17001
Q3ZCM7	Tubulin beta-8 chain	3	0.217336	52208.2
Q96DG6	Carboxymethylenebutenolidase homolog	11	0.216434	31063.2
P29373	Cellular retinoic acid-binding protein 2	4	0.215685	17705
Q9NVS9	Pyridoxine-5'-phosphate oxidase	4	0.213307	32282.2
P51858	Hepatoma-derived growth factor	2	0.212716	30772.1
P49189	4-trimethylaminobutyraldehyde dehydrogenase	9	0.2111	58430.6
P20962	Parathymosin	2	0.21037	13403.7
P08238	Heat shock protein HSP 90-beta	15	0.207906	94350.8
P00966	Argininosuccinate synthase	3	0.205755	51517.1
P07951	Tropomyosin beta chain	11	0.205328	38564.4
Q9BVA1	Tubulin beta-2B chain	5	0.205043	52483.3
P00915	Carbonic anhydrase 1	9	0.199436	31510.5
Q14103	Heterogeneous nuclear ribonucleoprotein D0	3	0.198059	43184.7
P09493	Tropomyosin alpha-1 chain	9	0.196963	38231.9
P06702	Protein S100-A9	7	0.196691	14873.6
P11766	Alcohol dehydrogenase class-3	3	0.19358	45027.9
P68871	Hemoglobin subunit beta	14	0.192509	17676
P06703	Protein S100-A6	2	0.191843	11523
P14136	Glial fibrillary acidic protein	31	0.191577	52952.7
P04083	Annexin A1	2	0.187375	43510.9
P30041	Peroxiredoxin-6	14	0.186856	27721.5
O75531	Barrier-to-autointegration factor	2	0.186597	11540.2
P06748	Nucleophosmin	4	0.182757	37469.8
P67936	Tropomyosin alpha-4 chain	12	0.181621	32217.4
P02144	Myoglobin	4	0.175556	20112.7
A6NL28	Putative tropomyosin alpha-3 chain-like protein	2	0.168404	29716.9
Q9ULA0	Aspartyl aminopeptidase	2	0.165511	55817.5
P02511	Alpha-crystallin B chain	4	0.165282	21600.1
P69891	Hemoglobin subunit gamma-1	13	0.164938	17916.1
P69892	Hemoglobin subunit gamma-2	13	0.164026	17902.1
P17661	Desmin	7	0.162555	56752.3
Q99733	Nucleosome assembly protein 1-like 4	2	0.160095	47573.9
P21266	Glutathione S-transferase Mu 3	15	0.152196	29522.6
P08670	Vimentin	33	0.151669	56868.2
P69905	Hemoglobin subunit alpha	10	0.136313	16889.1
P00918	Carbonic anhydrase 2	8	0.134717	32751.3
Q96DY2	IQ domain-containing protein D	2	0.120491	59514.2
