# Supplementary material for: Quantitative proteomics comparison of arachnoid cyst fluid and cerebrospinal fluid collected perioperatively from arachnoid cyst patients
Source: Fluids Barriers CNS. 2013 Apr 29;10:17. doi: 10.1186/2045-8118-10-17 (PMC3641952; doi:10.1186/2045-8118-10-17)
Supplement: Additional file 2 — Table of proteins identified in the label-free experiment. The proteins are reported with individual and average fold change, p-value and corresponding iTRAQ fold change value (when applicable). [file 2045-8118-10-17-S2.xlsx]

## Sheet: Ark1
Accession number	Protein name	Peptides used for quantitation	p	In iTRAQ	iTRAQ ratio	Individual average fold change	Ratio patient 1	Ratio patient 2	Ratio patient 3	Ratio patient 4	Ratio patient 5
P22304	IDS_HUMAN Iduronate 2-sulfatase OS=Homo sapiens GN=IDS PE=1 SV=1	2	0.000166648	yes	1.31039	1.69897	1.67776	1.50182	1.73281	2.05809	1.52438
P08571	CD14_HUMAN Monocyte differentiation antigen CD14 OS=Homo sapiens GN=CD14 PE=1 SV=2	9	0.000215783	yes	1.52944	1.62898	1.43243	1.79388	1.73713	1.71998	1.46147
P00736	C1R_HUMAN Complement C1r subcomponent OS=Homo sapiens GN=C1R PE=1 SV=2	8	0.000227048	yes	1.87774	1.45048	1.42099	1.60736	1.51362	1.463	1.24742
Q96FE7	P3IP1_HUMAN Phosphoinositide-3-kinase-interacting protein 1 OS=Homo sapiens GN=PIK3IP1 PE=1 SV=2	3	0.000265444	yes	1.35004	1.74551	1.62321	2.05918	1.74961	1.78489	1.51063
Q9NX62	IMPA3_HUMAN Inositol monophosphatase 3 OS=Homo sapiens GN=IMPAD1 PE=1 SV=1	5	0.000340487	yes	1.13761	2.03732	2.35078	2.32012	1.77971	1.97414	1.76186
P10909	CLUS_HUMAN Clusterin OS=Homo sapiens GN=CLU PE=1 SV=1	26	0.000620851	yes	1.75078	1.85241	1.75628	1.71599	2.10407	2.00598	1.67974
Q8IV08	PLD3_HUMAN Phospholipase D3 OS=Homo sapiens GN=PLD3 PE=1 SV=1	2	0.000692536	yes	1.19168	1.8214	1.68299	1.95054	1.91811	2.09523	1.46013
Q6NW40	RGMB_HUMAN RGM domain family member B OS=Homo sapiens GN=RGMB PE=2 SV=3	4	0.000899267	yes	1.37459	1.2362	1.24814	1.27613	1.25667	1.23466	1.1654
P02679	FIBG_HUMAN Fibrinogen gamma chain OS=Homo sapiens GN=FGG PE=1 SV=3	10	0.000902429	yes	0.221135	0.532768	0.727432	0.546995	0.335617	0.57263	0.481164
P02671	FIBA_HUMAN Fibrinogen alpha chain OS=Homo sapiens GN=FGA PE=1 SV=2	8	0.000963449	yes	0.250173	0.474888	0.656562	0.545404	0.331185	0.477307	0.363984
P32119	PRDX2_HUMAN Peroxiredoxin-2 OS=Homo sapiens GN=PRDX2 PE=1 SV=5	4	0.00116267	yes	0.289172	0.109663	0.104438	0.0979999	0.200201	0.0949842	0.0506925
Q9NT99	LRC4B_HUMAN Leucine-rich repeat-containing protein 4B OS=Homo sapiens GN=LRRC4B PE=1 SV=3	5	0.00127771	yes	1.05775	2.14773	1.63007	2.29347	2.08045	3.19228	1.5424
P09871	C1S_HUMAN Complement C1s subcomponent OS=Homo sapiens GN=C1S PE=1 SV=1	13	0.00131835	yes	1.50212	1.44372	1.53021	1.45728	1.69914	1.31246	1.21951
P04040	CATA_HUMAN Catalase OS=Homo sapiens GN=CAT PE=1 SV=3	2	0.00141249	yes	0.310787	0.202116	0.432026	0.115547	0.195261	0.168319	0.0994246
Q13740	CD166_HUMAN CD166 antigen OS=Homo sapiens GN=ALCAM PE=1 SV=2	7	0.00150185	yes	1.25353	1.51246	1.41073	1.4036	1.71093	1.52362	1.51342
Q9Y6R7	FCGBP_HUMAN IgGFc-binding protein OS=Homo sapiens GN=FCGBP PE=1 SV=3	9	0.00163783	yes	1.67018	2.19021	1.95418	1.98953	2.95438	2.14266	1.9103
P10643	CO7_HUMAN Complement component C7 OS=Homo sapiens GN=C7 PE=1 SV=2	12	0.00173102	yes	1.61552	1.25362	1.17975	1.23482	1.37977	1.25582	1.21792
Q96FE5	LIGO1_HUMAN Leucine-rich repeat and immunoglobulin-like domain-containing nogo receptor-interacting protein 1 OS=Homo sapiens GN=LINGO1 PE=1 SV=2	4	0.00186868	yes	1.1607	1.88984	1.60032	1.82191	1.88372	2.36585	1.77743
Q86UN3	R4RL2_HUMAN Reticulon-4 receptor-like 2 OS=Homo sapiens GN=RTN4RL2 PE=1 SV=1	2	0.00193231	yes	1.20832	2.03984	2.30804	1.6928	2.20951	2.40928	1.57958
P23515	OMGP_HUMAN Oligodendrocyte-myelin glycoprotein OS=Homo sapiens GN=OMG PE=1 SV=2	3	0.00246315	yes	1.32501	1.85898	1.77895	1.61927	2.19929	1.91059	1.78678
Q12805-4	FBLN3_HUMAN Isoform 4 of EGF-containing fibulin-like extracellular matrix protein 1 OS=Homo sapiens GN=EFEMP1	13	0.00256293	no		1.79543	1.55756	1.57875	2.42139	1.77047	1.64899
P01019	ANGT_HUMAN Angiotensinogen OS=Homo sapiens GN=AGT PE=1 SV=1	20	0.00257738	yes	1.35379	1.75998	1.57146	1.68124	2.04247	1.99685	1.50787
P48058	GRIA4_HUMAN Glutamate receptor 4 OS=Homo sapiens GN=GRIA4 PE=2 SV=2	2	0.00258836	yes	1.2605	2.02763	1.57501	1.8319	2.12	3.24934	1.36192
Q07954	LRP1_HUMAN Prolow-density lipoprotein receptor-related protein 1 OS=Homo sapiens GN=LRP1 PE=1 SV=2	2	0.00273349	yes	1.46612	1.62427	1.76459	1.63895	2.01616	1.30614	1.39549
Q12860	CNTN1_HUMAN Contactin-1 OS=Homo sapiens GN=CNTN1 PE=1 SV=1	18	0.0027982	yes	1.50733	1.59143	1.34031	1.48027	1.8198	1.80248	1.51428
P69905	HBA_HUMAN Hemoglobin subunit alpha OS=Homo sapiens GN=HBA1 PE=1 SV=2	13	0.00296156	yes	0.136313	0.0120666	0.0154407	0.00649532	0.0216843	0.0108581	0.00585471
P02675	FIBB_HUMAN Fibrinogen beta chain OS=Homo sapiens GN=FGB PE=1 SV=2	12	0.00340154	yes	0.282633	0.499387	0.646967	0.564822	0.334845	0.584788	0.365515
P01625	KV402_HUMAN Ig kappa chain V-IV region Len OS=Homo sapiens PE=1 SV=2	3	0.00345393	no		0.430819	0.698211	0.54786	0.283814	0.305346	0.318864
Q53EL9	SEZ6_HUMAN Seizure protein 6 homolog OS=Homo sapiens GN=SEZ6 PE=1 SV=2	3	0.00349566	yes	1.2008	1.82401	1.69233	1.80925	2.32365	1.82897	1.46584
P00915	CAH1_HUMAN Carbonic anhydrase 1 OS=Homo sapiens GN=CA1 PE=1 SV=2	5	0.00397421	yes	0.199436	0.030842	0.0582201	0.0251774	0.0217191	0.0321721	0.0169215
P49641	MA2A2_HUMAN Alpha-mannosidase 2x OS=Homo sapiens GN=MAN2A2 PE=2 SV=3	4	0.00482409	yes	0.938872	1.55201	1.66537	1.17681	1.52233	2.11338	1.28214
P08253	MMP2_HUMAN 72 kDa type IV collagenase OS=Homo sapiens GN=MMP2 PE=1 SV=2	5	0.00516995	yes	1.55725	1.92218	1.56636	1.77885	2.42588	2.30194	1.53787
Q99674	CGRE1_HUMAN Cell growth regulator with EF hand domain protein 1 OS=Homo sapiens GN=CGREF1 PE=2 SV=2	2	0.00532833	yes	1.02527	1.64543	1.45225	1.856	1.84094	1.21835	1.85959
Q13449	LSAMP_HUMAN Limbic system-associated membrane protein OS=Homo sapiens GN=LSAMP PE=1 SV=2	6	0.0053837	yes	1.18345	1.57126	1.31382	1.42109	1.87943	1.83114	1.41083
O94856	NFASC_HUMAN Neurofascin OS=Homo sapiens GN=NFASC PE=1 SV=4	11	0.00554654	yes	1.26576	1.5131	1.39567	1.32106	1.90767	1.51677	1.42433
P68871	HBB_HUMAN Hemoglobin subunit beta OS=Homo sapiens GN=HBB PE=1 SV=2	12	0.00603553	yes	0.192509	0.0111276	0.0135208	0.00590285	0.0194714	0.0118026	0.0049401
Q8WZA1	PMGT1_HUMAN Protein O-linked-mannose beta-1,2-N-acetylglucosaminyltransferase 1 OS=Homo sapiens GN=POMGNT1 PE=1 SV=2	6	0.00688927	yes	1.14314	1.54797	1.54637	1.19946	1.46703	2.16548	1.36149
P23468	PTPRD_HUMAN Receptor-type tyrosine-protein phosphatase delta OS=Homo sapiens GN=PTPRD PE=1 SV=2	2	0.00737426	yes	1.16554	1.62604	1.34042	1.60349	1.93519	1.68152	1.56957
P02042	HBD_HUMAN Hemoglobin subunit delta OS=Homo sapiens GN=HBD PE=1 SV=2	7	0.00784815	yes	0.220676	0.0806761	0.142791	0.0793441	0.0512071	0.0638092	0.0662288
Q6UX71	PXDC2_HUMAN Plexin domain-containing protein 2 OS=Homo sapiens GN=PLXDC2 PE=1 SV=1	3	0.00813178	yes	1.64604	1.75997	1.47128	1.47053	2.08291	1.81251	1.96264
Q969P0	IGSF8_HUMAN Immunoglobulin superfamily member 8 OS=Homo sapiens GN=IGSF8 PE=1 SV=1	4	0.00817909	yes	1.67481	1.69906	1.49267	1.34427	2.46361	1.72055	1.47418
P13521	SCG2_HUMAN Secretogranin-2 OS=Homo sapiens GN=SCG2 PE=1 SV=2	10	0.00845417	yes	0.876606	1.46728	1.36105	1.69169	1.64038	1.4288	1.21447
Q06481	APLP2_HUMAN Amyloid-like protein 2 OS=Homo sapiens GN=APLP2 PE=1 SV=2	9	0.00880253	yes	1.21251	1.88248	1.65364	1.82155	2.66579	2.08437	1.18704
P04066	FUCO_HUMAN Tissue alpha-L-fucosidase OS=Homo sapiens GN=FUCA1 PE=1 SV=4	2	0.00919156	yes	1.63354	2.69872	2.07132	2.55336	4.8035	2.82588	1.23953
Q9ULB1	NRX1A_HUMAN Neurexin-1-alpha OS=Homo sapiens GN=NRXN1 PE=2 SV=1	7	0.00923843	yes	1.18509	1.73554	1.44799	1.85763	1.91491	2.0339	1.42329
Q9UBX5	FBLN5_HUMAN Fibulin-5 OS=Homo sapiens GN=FBLN5 PE=1 SV=1	2	0.00931972	no		1.84492	1.60081	1.49647	2.00546	2.53725	1.58459
P02746	C1QB_HUMAN Complement C1q subcomponent subunit B OS=Homo sapiens GN=C1QB PE=1 SV=3	5	0.00945451	yes	2.57219	1.34053	1.40125	1.51735	1.45381	1.28298	1.04726
Q8NFT8	DNER_HUMAN Delta and Notch-like epidermal growth factor-related receptor OS=Homo sapiens GN=DNER PE=1 SV=1	2	0.00947521	yes	1.49796	1.89832	1.58092	1.50707	2.82613	1.97347	1.60399
Q13508	NAR3_HUMAN Ecto-ADP-ribosyltransferase 3 OS=Homo sapiens GN=ART3 PE=1 SV=2	3	0.00973663	yes	1.07699	1.82598	1.17612	1.55194	2.72058	2.14352	1.53772
Q9P121-3	NTRI_HUMAN Isoform 3 of Neurotrimin OS=Homo sapiens GN=NTM	6	0.00974619	no		1.55391	1.14938	1.53613	1.99368	1.67439	1.41599
Q6UX73	CP089_HUMAN UPF0764 protein C16orf89 OS=Homo sapiens GN=C16orf89 PE=2 SV=2	6	0.0103151	yes	1.2201	2.05132	1.54984	1.69841	2.15642	2.83394	2.01799
Q15113	PCOC1_HUMAN Procollagen C-endopeptidase enhancer 1 OS=Homo sapiens GN=PCOLCE PE=1 SV=2	10	0.0103264	yes	1.54221	1.83136	1.37189	1.79118	1.95445	2.38165	1.65763
Q24JP5	T132A_HUMAN Transmembrane protein 132A OS=Homo sapiens GN=TMEM132A PE=2 SV=1	3	0.0103403	yes	1.07998	1.42608	1.30942	1.32051	1.57146	1.58899	1.34
O00584	RNT2_HUMAN Ribonuclease T2 OS=Homo sapiens GN=RNASET2 PE=1 SV=2	3	0.0103806	yes	1.95342	2.34822	2.06232	2.07089	3.92861	2.53525	1.14404
Q12907	LMAN2_HUMAN Vesicular integral-membrane protein VIP36 OS=Homo sapiens GN=LMAN2 PE=1 SV=1	2	0.0106076	yes	1.18838	1.66355	1.49572	1.67175	2.02777	1.9814	1.14109
Q9UBP4	DKK3_HUMAN Dickkopf-related protein 3 OS=Homo sapiens GN=DKK3 PE=1 SV=2	15	0.0106354	yes	1.03455	1.68523	1.42666	1.51366	2.2454	1.72211	1.5183
P98160	PGBM_HUMAN Basement membrane-specific heparan sulfate proteoglycan core protein OS=Homo sapiens GN=HSPG2 PE=1 SV=4	3	0.0108218	yes	1.22859	2.00549	1.55968	2.04944	2.78328	2.37032	1.26474
Q92520	FAM3C_HUMAN Protein FAM3C OS=Homo sapiens GN=FAM3C PE=1 SV=1	7	0.0108651	yes	1.08673	1.37096	1.18319	1.39228	1.61861	1.20258	1.45816
Q7Z7M0	MEGF8_HUMAN Multiple epidermal growth factor-like domains protein 8 OS=Homo sapiens GN=MEGF8 PE=1 SV=2	10	0.0109854	yes	1.48247	1.86083	1.47899	1.70913	2.3047	1.9469	1.86444
P32004-2	L1CAM_HUMAN Isoform 2 of Neural cell adhesion molecule L1 OS=Homo sapiens GN=L1CAM	4	0.0110655	no		1.80503	1.46174	1.47334	2.35992	1.65032	2.07983
Q02246	CNTN2_HUMAN Contactin-2 OS=Homo sapiens GN=CNTN2 PE=1 SV=1	19	0.0112966	yes	1.64035	2.1893	1.79002	1.64098	2.73386	2.18305	2.59857
P48745	NOV_HUMAN Protein NOV homolog OS=Homo sapiens GN=NOV PE=1 SV=1	3	0.0114267	yes	1.9292	1.65847	1.24793	1.54587	1.90471	2.09788	1.49596
Q92859	NEO1_HUMAN Neogenin OS=Homo sapiens GN=NEO1 PE=1 SV=2	5	0.0115771	yes	1.21504	1.80412	1.7266	1.40814	2.58282	1.72687	1.57617
P02751	FINC_HUMAN Fibronectin OS=Homo sapiens GN=FN1 PE=1 SV=4	32	0.0116101	yes	1.50108	1.42249	1.51764	1.43142	1.68921	1.396	1.07818
P05067	A4_HUMAN Amyloid beta A4 protein OS=Homo sapiens GN=APP PE=1 SV=3	19	0.0117876	yes	1.21167	1.5695	1.54158	1.49859	2.05848	1.55299	1.19586
Q15818	NPTX1_HUMAN Neuronal pentraxin-1 OS=Homo sapiens GN=NPTX1 PE=2 SV=2	8	0.0120022	yes	1.29504	1.73391	1.66963	1.64937	2.23051	1.90022	1.21982
P02747	C1QC_HUMAN Complement C1q subcomponent subunit C OS=Homo sapiens GN=C1QC PE=1 SV=3	4	0.0128307	yes	1.93724	1.41137	1.57138	1.44307	1.63406	1.35182	1.05652
P06396	GELS_HUMAN Gelsolin OS=Homo sapiens GN=GSN PE=1 SV=1	12	0.0131845	yes	1.11188	1.60451	1.6982	1.6407	2.15087	1.42416	1.10863
P78324-2	SHPS1_HUMAN Isoform 2 of Tyrosine-protein phosphatase non-receptor type substrate 1 OS=Homo sapiens GN=SIRPA	3	0.0134069	no		1.70181	1.34257	1.6018	2.19881	2.01876	1.34714
P04216	THY1_HUMAN Thy-1 membrane glycoprotein OS=Homo sapiens GN=THY1 PE=1 SV=2	5	0.013613	yes	2.22376	1.38106	1.35771	1.25713	1.63662	1.53418	1.11968
P07333	CSF1R_HUMAN Macrophage colony-stimulating factor 1 receptor OS=Homo sapiens GN=CSF1R PE=1 SV=2	4	0.0136676	yes	1.34164	1.54855	1.30574	1.26739	1.99358	1.68201	1.49405
Q14118	DAG1_HUMAN Dystroglycan OS=Homo sapiens GN=DAG1 PE=1 SV=2	6	0.014302	yes	1.09126	1.50633	1.24594	1.2375	1.84621	1.85779	1.34421
P41222	PTGDS_HUMAN Prostaglandin-H2 D-isomerase OS=Homo sapiens GN=PTGDS PE=1 SV=1	26	0.0150651	yes	1.49381	1.76842	1.49128	1.47607	2.27121	2.35795	1.24557
Q14982	OPCM_HUMAN Opioid-binding protein/cell adhesion molecule OS=Homo sapiens GN=OPCML PE=1 SV=1	5	0.0156403	yes	1.23371	1.31777	1.06672	1.19899	1.38747	1.66964	1.26605
Q96GW7	PGCB_HUMAN Brevican core protein OS=Homo sapiens GN=BCAN PE=1 SV=2	11	0.0162773	yes	1.62113	1.63425	1.5775	1.42132	2.11562	1.70288	1.35395
Q6UXB8	PI16_HUMAN Peptidase inhibitor 16 OS=Homo sapiens GN=PI16 PE=1 SV=1	2	0.0177124	yes	1.30405	1.82948	1.44758	1.68545	2.46482	1.42632	2.12322
O75509	TNR21_HUMAN Tumor necrosis factor receptor superfamily member 21 OS=Homo sapiens GN=TNFRSF21 PE=1 SV=1	3	0.0177442	yes	1.52309	1.56208	1.34488	1.2644	2.03571	1.69757	1.46782
P19022	CADH2_HUMAN Cadherin-2 OS=Homo sapiens GN=CDH2 PE=1 SV=4	4	0.018723	yes	0.986233	1.58294	1.27422	1.2746	2.05588	1.74777	1.56222
Q99969	RARR2_HUMAN Retinoic acid receptor responder protein 2 OS=Homo sapiens GN=RARRES2 PE=1 SV=1	2	0.0191288	yes	1.29146	2.08018	1.8561	1.99716	2.57548	2.8496	1.12258
P01033	TIMP1_HUMAN Metalloproteinase inhibitor 1 OS=Homo sapiens GN=TIMP1 PE=1 SV=1	4	0.019208	yes	2.00834	1.99372	1.98132	1.9108	2.6113	2.4647	1.00047
P60174	TPIS_HUMAN Triosephosphate isomerase OS=Homo sapiens GN=TPI1 PE=1 SV=3	8	0.0196759	yes	0.592136	0.371576	0.178541	0.32313	0.906178	0.230516	0.219517
P18065	IBP2_HUMAN Insulin-like growth factor-binding protein 2 OS=Homo sapiens GN=IGFBP2 PE=1 SV=2	6	0.0201709	yes	1.23285	1.60133	1.9869	1.51384	1.92516	1.5527	1.02803
P63261	ACTG_HUMAN Actin, cytoplasmic 2 OS=Homo sapiens GN=ACTG1 PE=1 SV=1	5	0.0203229	yes	0.240482	0.115443	0.0565001	0.112668	0.308295	0.0496758	0.0500759
O75711	SCRG1_HUMAN Scrapie-responsive protein 1 OS=Homo sapiens GN=SCRG1 PE=1 SV=1	2	0.0209179	yes	1.16635	1.69828	1.58157	1.54584	2.17379	2.11706	1.07312
P23470-2	PTPRG_HUMAN Isoform 2 of Receptor-type tyrosine-protein phosphatase gamma OS=Homo sapiens GN=PTPRG	4	0.0219221	no		1.5443	1.56788	1.42529	2.0332	1.60253	1.09259
P62937	PPIA_HUMAN Peptidyl-prolyl cis-trans isomerase A OS=Homo sapiens GN=PPIA PE=1 SV=2	4	0.0224777	yes	0.307573	0.227617	0.0989418	0.223641	0.596639	0.144689	0.0741767
P12109	CO6A1_HUMAN Collagen alpha-1(VI) chain OS=Homo sapiens GN=COL6A1 PE=1 SV=3	9	0.0227118	yes	1.2466	2.01344	2.02671	1.71227	2.87251	2.2916	1.1641
Q16769	QPCT_HUMAN Glutaminyl-peptide cyclotransferase OS=Homo sapiens GN=QPCT PE=1 SV=1	3	0.0231308	no		1.49368	1.17743	1.55267	1.70094	1.93362	1.10374
O94772	LY6H_HUMAN Lymphocyte antigen 6H OS=Homo sapiens GN=LY6H PE=2 SV=1	3	0.0231447	yes	9.67995	1.51125	1.25705	1.24319	1.52596	1.54515	1.98491
P33908	MA1A1_HUMAN Mannosyl-oligosaccharide 1,2-alpha-mannosidase IA OS=Homo sapiens GN=MAN1A1 PE=1 SV=3	3	0.0231583	yes	1.00696	1.45578	1.32285	1.42094	1.4294	2.06765	1.03805
P49908	SEPP1_HUMAN Selenoprotein P OS=Homo sapiens GN=SEPP1 PE=1 SV=3	2	0.0234723	yes	1.1088	1.3462	1.36533	1.35185	1.71096	1.22789	1.07496
O95502	NPTXR_HUMAN Neuronal pentraxin receptor OS=Homo sapiens GN=NPTXR PE=2 SV=2	13	0.0240819	yes	1.20247	1.40996	1.26298	1.32913	1.82769	1.44272	1.18729
P16070	CD44_HUMAN CD44 antigen OS=Homo sapiens GN=CD44 PE=1 SV=3	3	0.0255469	yes	2.26891	1.98298	1.61191	1.61902	2.29208	2.16264	2.22923
P55058	PLTP_HUMAN Phospholipid transfer protein OS=Homo sapiens GN=PLTP PE=1 SV=1	7	0.0255842	yes	2.19466	2.16283	1.72703	1.83505	1.95415	2.63457	2.66337
P01876	IGHA1_HUMAN Ig alpha-1 chain C region OS=Homo sapiens GN=IGHA1 PE=1 SV=2	2	0.0265148	no		0.477116	0.987685	0.529592	0.315672	0.253313	0.299319
Q15582	BGH3_HUMAN Transforming growth factor-beta-induced protein ig-h3 OS=Homo sapiens GN=TGFBI PE=1 SV=1	3	0.0265246	yes	1.19251	1.94244	2.3207	2.01571	2.38968	2.0475	0.938617
P17900	SAP3_HUMAN Ganglioside GM2 activator OS=Homo sapiens GN=GM2A PE=1 SV=4	5	0.0269949	yes	1.2008	1.4238	1.28181	1.23949	1.90283	1.51729	1.17756
P63104	1433Z_HUMAN 14-3-3 protein zeta/delta OS=Homo sapiens GN=YWHAZ PE=1 SV=1	3	0.0270544	yes	0.311434	0.274478	0.0915837	0.23004	0.80815	0.115637	0.126979
P08670	VIME_HUMAN Vimentin OS=Homo sapiens GN=VIM PE=1 SV=4	27	0.0271559	yes	0.151669	0.124277	0.0672349	0.0957455	0.32661	0.0438142	0.0879801
Q96KN2	CNDP1_HUMAN Beta-Ala-His dipeptidase OS=Homo sapiens GN=CNDP1 PE=1 SV=4	20	0.0281642	yes	1.17121	1.45027	1.25331	1.25518	1.78114	1.66893	1.29281
O60888	CUTA_HUMAN Protein CutA OS=Homo sapiens GN=CUTA PE=1 SV=2	3	0.0285508	yes	1.42701	1.24038	1.34425	1.27114	1.45183	0.989321	1.14535
P09211	GSTP1_HUMAN Glutathione S-transferase P OS=Homo sapiens GN=GSTP1 PE=1 SV=2	6	0.0287199	yes	0.305025	0.267362	0.0948569	0.251804	0.766937	0.139181	0.0840307
O43505	B3GN1_HUMAN N-acetyllactosaminide beta-1,3-N-acetylglucosaminyltransferase OS=Homo sapiens GN=B3GNT1 PE=1 SV=1	7	0.0293061	yes	1.22944	1.49021	1.32386	1.55168	2.01086	1.4061	1.15855
Q9NPD7	NRN1_HUMAN Neuritin OS=Homo sapiens GN=NRN1 PE=1 SV=1	2	0.0294333	yes	1.34257	1.7215	1.26129	1.63302	1.91611	2.6178	1.17926
P20774	MIME_HUMAN Mimecan OS=Homo sapiens GN=OGN PE=1 SV=1	9	0.0306222	yes	1.34257	2.05944	1.90004	2.12006	2.37788	2.92351	0.975702
Q9P2S2	NRX2A_HUMAN Neurexin-2-alpha OS=Homo sapiens GN=NRXN2 PE=2 SV=1	5	0.0306974	yes	1.28877	1.96323	1.96707	1.8985	2.81434	2.04849	1.08776
P19827	ITIH1_HUMAN Inter-alpha-trypsin inhibitor heavy chain H1 OS=Homo sapiens GN=ITIH1 PE=1 SV=3	7	0.0315893	yes	0.483974	0.310354	0.692312	0.47744	0.1367	0.11541	0.129905
P19823	ITIH2_HUMAN Inter-alpha-trypsin inhibitor heavy chain H2 OS=Homo sapiens GN=ITIH2 PE=1 SV=2	7	0.0315997	yes	0.458502	0.364704	0.710786	0.535971	0.249264	0.193083	0.134414
P62258	1433E_HUMAN 14-3-3 protein epsilon OS=Homo sapiens GN=YWHAE PE=1 SV=1	4	0.0320912	yes	0.329648	0.194129	0.106223	0.217792	0.465891	0.0853408	0.0953992
P0C0L4	CO4A_HUMAN Complement C4-A OS=Homo sapiens GN=C4A PE=1 SV=1	41	0.0324567	yes	1.25353	1.21549	1.17096	1.21746	1.38127	1.04519	1.26256
P13987	CD59_HUMAN CD59 glycoprotein OS=Homo sapiens GN=CD59 PE=1 SV=1	3	0.0329036	yes	5.59059	1.63812	1.59669	1.46352	2.40106	1.66974	1.05958
Q6MZW2	FSTL4_HUMAN Follistatin-related protein 4 OS=Homo sapiens GN=FSTL4 PE=2 SV=3	3	0.032962	yes	1.18591	2.61143	1.98556	2.58632	3.20373	4.29458	0.986943
P07437	TBB5_HUMAN Tubulin beta chain OS=Homo sapiens GN=TUBB PE=1 SV=2	2	0.0331503	yes	0.237994	0.235849	0.0641596	0.125741	0.739649	0.144587	0.105109
O94985-2	CSTN1_HUMAN Isoform 2 of Calsyntenin-1 OS=Homo sapiens GN=CLSTN1	19	0.0332606	no		1.48452	1.33591	1.39213	1.96909	1.67023	1.05524
P06744	G6PI_HUMAN Glucose-6-phosphate isomerase OS=Homo sapiens GN=GPI PE=1 SV=4	3	0.0340328	yes	0.435577	0.34201	0.119349	0.449673	0.720381	0.213264	0.207382
P08107	HSP71_HUMAN Heat shock 70 kDa protein 1A/1B OS=Homo sapiens GN=HSPA1A PE=1 SV=5	5	0.0341722	yes	0.270369	0.174601	0.0489354	0.0931416	0.605878	0.057864	0.0671847
Q9Y5F6	PCDGM_HUMAN Protocadherin gamma-C5 OS=Homo sapiens GN=PCDHGC5 PE=2 SV=1	2	0.0341904	yes	0.922742	1.29611	1.15141	1.06601	1.34895	1.55723	1.35695
Q13228	SBP1_HUMAN Selenium-binding protein 1 OS=Homo sapiens GN=SELENBP1 PE=1 SV=2	3	0.0343065	yes	0.804408	0.381346	0.17525	0.411876	0.802328	0.114235	0.403041
Q92820	GGH_HUMAN Gamma-glutamyl hydrolase OS=Homo sapiens GN=GGH PE=1 SV=2	2	0.0353456	yes	1.19831	1.76572	1.93185	1.769	1.72237	2.487	0.918396
P20062	TCO2_HUMAN Transcobalamin-2 OS=Homo sapiens GN=TCN2 PE=1 SV=3	2	0.0359113	yes	1.51572	2.93307	1.39383	1.755	5.09704	4.75197	1.66749
Q99497	PARK7_HUMAN Protein DJ-1 OS=Homo sapiens GN=PARK7 PE=1 SV=2	4	0.0359713	yes	0.549808	0.432812	0.183434	0.460421	1.08458	0.236344	0.199283
P68104	EF1A1_HUMAN Elongation factor 1-alpha 1 OS=Homo sapiens GN=EEF1A1 PE=1 SV=1	2	0.0360967	no		0.349296	0.00552998	0.0111153	1.70603	0.0103006	0.0135084
P00558	PGK1_HUMAN Phosphoglycerate kinase 1 OS=Homo sapiens GN=PGK1 PE=1 SV=3	4	0.0361052	yes	0.287374	0.313252	0.0949318	0.27035	0.98821	0.130331	0.0824361
Q9UHG2	PCSK1_HUMAN ProSAAS OS=Homo sapiens GN=PCSK1N PE=1 SV=1	5	0.0365038	yes	0.887611	1.79299	1.88486	1.75444	2.60252	1.76857	0.954538
P05060	SCG1_HUMAN Secretogranin-1 OS=Homo sapiens GN=CHGB PE=1 SV=2	28	0.0365177	yes	1.07699	1.83114	1.79773	2.03421	2.53839	1.93453	0.85084
P13591	NCAM1_HUMAN Neural cell adhesion molecule 1 OS=Homo sapiens GN=NCAM1 PE=1 SV=3	13	0.0376736	yes	1.18181	1.48183	1.19899	1.11147	1.92843	1.41276	1.75749
P23142-4	FBLN1_HUMAN Isoform C of Fibulin-1 OS=Homo sapiens GN=FBLN1	4	0.0377894	no		1.84296	1.25301	1.80797	2.98267	2.04263	1.12853
Q9UIW2	PLXA1_HUMAN Plexin-A1 OS=Homo sapiens GN=PLXNA1 PE=1 SV=3	2	0.0378795	yes	1.30134	0.614487	0.845011	0.377905	0.937825	0.455596	0.4561
P02649	APOE_HUMAN Apolipoprotein E OS=Homo sapiens GN=APOE PE=1 SV=1	23	0.0381532	yes	1.12584	1.56754	1.69146	1.62983	2.06528	1.46887	0.982284
Q09666	AHNK_HUMAN Neuroblast differentiation-associated protein AHNAK OS=Homo sapiens GN=AHNAK PE=1 SV=2	2	0.0384068	yes	0.82302	0.0435798	0.000247586	0	0.18951	0.0108435	0.0172973
P04156-2	PRIO_HUMAN Isoform 2 of Major prion protein OS=Homo sapiens GN=PRNP	3	0.0394946	no		1.47942	1.13751	1.62868	1.81665	1.74314	1.07112
Q9Y4C0	NRX3A_HUMAN Neurexin-3-alpha OS=Homo sapiens GN=NRXN3 PE=1 SV=4	12	0.0399819	yes	1.07177	1.47386	1.2046	1.47348	1.85073	1.60841	1.23207
P09382	LEG1_HUMAN Galectin-1 OS=Homo sapiens GN=LGALS1 PE=1 SV=2	4	0.0405408	yes	0.386623	0.389648	0.314368	0.272612	1.00117	0.231391	0.128702
Q99574	NEUS_HUMAN Neuroserpin OS=Homo sapiens GN=SERPINI1 PE=1 SV=1	7	0.0406046	yes	1.03097	1.45583	1.39079	1.37169	1.68346	1.82778	1.00541
Q86UX2	ITIH5_HUMAN Inter-alpha-trypsin inhibitor heavy chain H5 OS=Homo sapiens GN=ITIH5 PE=2 SV=2	3	0.0415608	yes	1.38032	2.79087	2.25999	2.48584	4.72846	3.62549	0.854574
P07357	CO8A_HUMAN Complement component C8 alpha chain OS=Homo sapiens GN=C8A PE=1 SV=2	3	0.0415754	yes	0.693996	0.574603	0.929815	0.74792	0.529851	0.379156	0.286271
P11362	FGFR1_HUMAN Fibroblast growth factor receptor 1 OS=Homo sapiens GN=FGFR1 PE=1 SV=3	2	0.0421726	yes	1.22774	2.05446	2.20103	1.59653	3.27054	2.2925	0.911709
P07602	SAP_HUMAN Proactivator polypeptide OS=Homo sapiens GN=PSAP PE=1 SV=2	9	0.0423456	yes	1.88818	1.71186	1.63523	1.84107	2.28635	1.90667	0.889974
Q6UXD5	SE6L2_HUMAN Seizure 6-like protein 2 OS=Homo sapiens GN=SEZ6L2 PE=1 SV=2	3	0.042949	yes	1.1321	1.34565	1.11519	1.19535	1.83946	1.28339	1.29485
P00739	HPTR_HUMAN Haptoglobin-related protein OS=Homo sapiens GN=HPR PE=1 SV=2	3	0.043027	no		0.406369	0.694022	0.74188	0.1742	0.265938	0.155806
Q5IS42	LYNX1_PANTR Ly-6/neurotoxin-like protein 1 OS=Pan troglodytes GN=LYNX1 PE=3 SV=1	2	0.0431148	no		1.56713	1.53334	1.402	1.95819	1.77577	1.16638
Q99435	NELL2_HUMAN Protein kinase C-binding protein NELL2 OS=Homo sapiens GN=NELL2 PE=1 SV=1	20	0.0440217	yes	1.21335	1.40758	1.22308	1.107	1.81624	1.31532	1.57628
P54756	EPHA5_HUMAN Ephrin type-A receptor 5 OS=Homo sapiens GN=EPHA5 PE=1 SV=3	2	0.0442109	yes	1.23885	1.32964	1.23536	1.08682	1.64419	1.30855	1.3733
Q9BYH1	SE6L1_HUMAN Seizure 6-like protein OS=Homo sapiens GN=SEZ6L PE=1 SV=1	4	0.0442962	yes	1.06437	1.29992	1.2603	1.34945	1.62534	1.08824	1.17629
Q15904	VAS1_HUMAN V-type proton ATPase subunit S1 OS=Homo sapiens GN=ATP6AP1 PE=1 SV=2	4	0.0448208	yes	0.842647	1.44832	1.26896	1.64754	1.61136	1.77785	0.935908
P01825	HV207_HUMAN Ig heavy chain V-II region NEWM OS=Homo sapiens PE=1 SV=1	2	0.0468151	no		0.532402	0.943526	0.711341	0.40033	0.284836	0.321979
Q9UHL4	DPP2_HUMAN Dipeptidyl peptidase 2 OS=Homo sapiens GN=DPP7 PE=1 SV=3	2	0.0477923	yes	1.30495	2.00608	1.5858	2.34981	3.45584	1.63019	1.00875
Q5IS41	NCAN_PANTR Neurocan core protein OS=Pan troglodytes GN=NCAN PE=2 SV=1	10	0.0486089	no		1.58252	1.12506	1.07388	1.87937	1.55032	2.28399
Q96KG7	MEG10_HUMAN Multiple epidermal growth factor-like domains protein 10 OS=Homo sapiens GN=MEGF10 PE=1 SV=1	5	0.0492191	yes	1.85703	1.42099	1.36544	1.20957	1.91759	1.2976	1.31478
P43121	MUC18_HUMAN Cell surface glycoprotein MUC18 OS=Homo sapiens GN=MCAM PE=1 SV=2	3	0.0497735	yes	1.42504	2.34414	1.95587	1.73298	3.68392	3.45494	0.89298
P02654	APOC1_HUMAN Apolipoprotein C-I OS=Homo sapiens GN=APOC1 PE=1 SV=1	4	0.0500001	yes	0.363493	0.410457	1.10713	0.466647	0.198497	0.158509	0.121499
P40189	IL6RB_HUMAN Interleukin-6 receptor subunit beta OS=Homo sapiens GN=IL6ST PE=1 SV=2	3	0.0501258	yes	1.16312	1.52204	1.12824	1.46222	2.30496	1.48139	1.23339
P01594	KV102_HUMAN Ig kappa chain V-I region AU OS=Homo sapiens PE=1 SV=1	2	0.0502085	no		0.543864	0.861318	0.822789	0.484766	0.27233	0.278116
P04406	G3P_HUMAN Glyceraldehyde-3-phosphate dehydrogenase OS=Homo sapiens GN=GAPDH PE=1 SV=3	9	0.0505797	yes	0.386088	0.326991	0.245732	0.260686	0.85834	0.165619	0.10458
Q9UBQ6	EXTL2_HUMAN Exostosin-like 2 OS=Homo sapiens GN=EXTL2 PE=1 SV=1	3	0.0506137	yes	0.997923	1.40732	1.42885	1.36776	1.87887	1.42633	0.934779
P10645	CMGA_HUMAN Chromogranin-A OS=Homo sapiens GN=CHGA PE=1 SV=7	10	0.0511783	yes	0.900002	1.33447	0.945928	1.61885	1.48536	1.32996	1.29227
P08123	CO1A2_HUMAN Collagen alpha-2(I) chain OS=Homo sapiens GN=COL1A2 PE=1 SV=7	4	0.0516794	yes	1.40153	1.51142	1.48853	1.46705	2.36415	1.26037	0.976997
P27169	PON1_HUMAN Serum paraoxonase/arylesterase 1 OS=Homo sapiens GN=PON1 PE=1 SV=3	7	0.0523216	yes	0.880259	0.319606	0.782248	0.505205	0.127292	0.107038	0.0762463
P01210	PENK_HUMAN Proenkephalin-A OS=Homo sapiens GN=PENK PE=1 SV=1	3	0.0526137	yes	1.23456	2.03673	2.45407	2.50262	2.55118	2.1092	0.566581
P16870	CBPE_HUMAN Carboxypeptidase E OS=Homo sapiens GN=CPE PE=1 SV=1	9	0.0530947	yes	1.4025	2.00506	1.9781	2.14275	3.06941	1.94327	0.891778
P43251	BTD_HUMAN Biotinidase OS=Homo sapiens GN=BTD PE=1 SV=2	4	0.053317	yes	1.38992	1.46445	1.3811	1.48959	2.22517	1.19859	1.02779
P29762	RABP1_HUMAN Cellular retinoic acid-binding protein 1 OS=Homo sapiens GN=CRABP1 PE=1 SV=2	3	0.053331	yes	0.220217	0.13887	0.0547438	0.0775473	0.412546	0.046835	0.10268
P17174	AATC_HUMAN Aspartate aminotransferase, cytoplasmic OS=Homo sapiens GN=GOT1 PE=1 SV=3	8	0.0541773	yes	1.05263	1.40959	1.13648	1.47645	1.85059	1.51939	1.06504
P04180	LCAT_HUMAN Phosphatidylcholine-sterol acyltransferase OS=Homo sapiens GN=LCAT PE=1 SV=1	2	0.0545829	yes	1.44593	2.07725	2.12083	3.1002	2.34199	1.90948	0.913772
P61916	NPC2_HUMAN Epididymal secretory protein E1 OS=Homo sapiens GN=NPC2 PE=1 SV=1	3	0.0549987	yes	1.96973	1.78123	1.62935	1.55403	2.7517	2.0019	0.969155
P04114	APOB_HUMAN Apolipoprotein B-100 OS=Homo sapiens GN=APOB PE=1 SV=2	30	0.0554231	yes	0.225938	0.17774	0.229705	0.494611	0.0779289	0.0432467	0.0432095
P07858	CATB_HUMAN Cathepsin B OS=Homo sapiens GN=CTSB PE=1 SV=3	2	0.0558039	yes	1.30134	2.17643	2.20446	1.63761	4.04906	2.08374	0.9073
P00746	CFAD_HUMAN Complement factor D OS=Homo sapiens GN=CFD PE=1 SV=5	3	0.0570814	yes	1.13603	1.43983	1.23453	1.91083	1.66266	1.43955	0.951575
P29401	TKT_HUMAN Transketolase OS=Homo sapiens GN=TKT PE=1 SV=3	4	0.0576112	yes	0.292803	0.192282	0.0819437	0.257393	0.458672	0.106683	0.0567154
P07900	HS90A_HUMAN Heat shock protein HSP 90-alpha OS=Homo sapiens GN=HSP90AA1 PE=1 SV=5	2	0.0577885	yes	0.261159	0.323403	0.0817971	0.473775	0.659618	0.199371	0.202452
Q8WVQ1	CANT1_HUMAN Soluble calcium-activated nucleotidase 1 OS=Homo sapiens GN=CANT1 PE=1 SV=1	2	0.058437	yes	1.00765	1.79867	1.60862	1.31673	2.44115	2.64633	0.980501
O00533	CHL1_HUMAN Neural cell adhesion molecule L1-like protein OS=Homo sapiens GN=CHL1 PE=1 SV=4	25	0.0585649	yes	1.19748	1.42938	1.02515	1.08074	1.61476	1.44713	1.97914
Q8IUK5	PLDX1_HUMAN Plexin domain-containing protein 1 OS=Homo sapiens GN=PLXDC1 PE=1 SV=2	2	0.0585973	yes	1.06511	1.32713	1.14292	1.25484	1.57691	1.67543	0.985555
O75787	RENR_HUMAN Renin receptor OS=Homo sapiens GN=ATP6AP2 PE=1 SV=2	2	0.0586112	yes	1.16635	2.06925	2.96588	2.47377	1.7761	2.38844	0.742052
P23284	PPIB_HUMAN Peptidyl-prolyl cis-trans isomerase B OS=Homo sapiens GN=PPIB PE=1 SV=2	2	0.0592939	yes	1.27456	1.72516	1.43919	1.97189	2.11482	2.23058	0.869334
Q14624	ITIH4_HUMAN Inter-alpha-trypsin inhibitor heavy chain H4 OS=Homo sapiens GN=ITIH4 PE=1 SV=4	13	0.0595743	yes	0.582367	0.532428	1.01122	0.746735	0.326881	0.310715	0.26659
Q14515	SPRL1_HUMAN SPARC-like protein 1 OS=Homo sapiens GN=SPARCL1 PE=1 SV=2	18	0.0599289	yes	1.03958	1.47765	1.40838	1.28634	2.06376	1.67119	0.958588
O95445	APOM_HUMAN Apolipoprotein M OS=Homo sapiens GN=APOM PE=1 SV=2	2	0.0600598	yes	0.553632	0.369564	1.02196	0.466259	0.144768	0.102448	0.112385
P02656	APOC3_HUMAN Apolipoprotein C-III OS=Homo sapiens GN=APOC3 PE=1 SV=1	2	0.0610906	no		0.443359	1.05189	0.68339	0.183726	0.139528	0.158254
P06733	ENOA_HUMAN Alpha-enolase OS=Homo sapiens GN=ENO1 PE=1 SV=2	6	0.061711	yes	0.253314	0.368354	0.19002	0.405491	0.959276	0.215461	0.0715225
P04003	C4BPA_HUMAN C4b-binding protein alpha chain OS=Homo sapiens GN=C4BPA PE=1 SV=2	7	0.0618445	no		0.462703	0.828932	0.911428	0.203022	0.163426	0.20671
O60241	BAI2_HUMAN Brain-specific angiogenesis inhibitor 2 OS=Homo sapiens GN=BAI2 PE=2 SV=2	2	0.0620371	yes	1.00139	1.53933	1.04138	1.23842	1.92895	1.30349	2.18439
O15394	NCAM2_HUMAN Neural cell adhesion molecule 2 OS=Homo sapiens GN=NCAM2 PE=1 SV=2	10	0.0646597	yes	1.35285	1.56565	1.20043	1.33752	1.6661	1.4923	2.13192
Q9C0A0	CNTP4_HUMAN Contactin-associated protein-like 4 OS=Homo sapiens GN=CNTNAP4 PE=1 SV=3	4	0.0646684	yes	1.41519	1.56773	1.38203	1.29286	1.76967	2.41022	0.983891
P09486	SPRC_HUMAN SPARC OS=Homo sapiens GN=SPARC PE=1 SV=1	5	0.0663501	yes	1.31039	1.832	1.77792	1.51343	3.36016	1.61555	0.892957
P01034	CYTC_HUMAN Cystatin-C OS=Homo sapiens GN=CST3 PE=1 SV=1	23	0.0664451	yes	1.71119	1.35724	1.15305	1.22576	1.76051	1.50424	1.14264
P01777	HV316_HUMAN Ig heavy chain V-III region TEI OS=Homo sapiens PE=1 SV=1	4	0.0670508	no		0.479652	0.931032	0.684984	0.345403	0.218361	0.218478
Q96S96	PEBP4_HUMAN Phosphatidylethanolamine-binding protein 4 OS=Homo sapiens GN=PEBP4 PE=1 SV=3	3	0.0672001	yes	1.29594	2.39009	2.542	1.85577	3.4152	3.27584	0.861648
Q9UPU3	SORC3_HUMAN VPS10 domain-containing receptor SorCS3 OS=Homo sapiens GN=SORCS3 PE=2 SV=2	3	0.067958	yes	1.01466	1.36969	0.973815	1.23928	1.6079	1.82117	1.2063
P0CG05	LAC2_HUMAN Ig lambda-2 chain C regions OS=Homo sapiens GN=IGLC2 PE=1 SV=1	2	0.0691763	no		0.545839	1.03779	0.717703	0.444022	0.273484	0.2562
Q12841	FSTL1_HUMAN Follistatin-related protein 1 OS=Homo sapiens GN=FSTL1 PE=1 SV=1	2	0.0695496	yes	1.31677	2.10689	2.02272	2.19301	2.85091	2.66355	0.804273
P01031	CO5_HUMAN Complement C5 OS=Homo sapiens GN=C5 PE=1 SV=4	6	0.0695965	yes	0.552865	0.576104	1.03757	0.923411	0.28875	0.290517	0.340268
Q86Y38	XYLT1_HUMAN Xylosyltransferase 1 OS=Homo sapiens GN=XYLT1 PE=1 SV=1	3	0.0710181	yes	1.38896	1.69379	2.22368	1.26922	2.47623	1.47995	1.01985
P30530	UFO_HUMAN Tyrosine-protein kinase receptor UFO OS=Homo sapiens GN=AXL PE=1 SV=3	2	0.0710526	yes	1.22434	1.47835	1.34717	1.21377	2.2131	1.4035	1.21419
Q08380	LG3BP_HUMAN Galectin-3-binding protein OS=Homo sapiens GN=LGALS3BP PE=1 SV=1	10	0.0728	yes	1.23542	1.59008	1.61781	1.39733	2.53047	1.52579	0.879023
P55290	CAD13_HUMAN Cadherin-13 OS=Homo sapiens GN=CDH13 PE=1 SV=1	6	0.0728488	yes	1.01045	1.29908	0.944946	1.05536	1.42964	1.49306	1.57238
P02760	AMBP_HUMAN Protein AMBP OS=Homo sapiens GN=AMBP PE=1 SV=1	8	0.0731884	yes	0.7495	0.606613	0.965249	0.899644	0.49684	0.36776	0.303574
O15240	VGF_HUMAN Neurosecretory protein VGF OS=Homo sapiens GN=VGF PE=1 SV=2	23	0.0746453	yes	0.762601	1.31837	1.18387	1.25299	1.73075	1.36743	1.05679
P10451	OSTP_HUMAN Osteopontin OS=Homo sapiens GN=SPP1 PE=1 SV=1	14	0.07559	yes	1.03526	1.48347	1.38987	1.20689	2.26194	1.44831	1.11032
P01008	ANT3_HUMAN Antithrombin-III OS=Homo sapiens GN=SERPINC1 PE=1 SV=1	12	0.0755952	yes	0.963262	1.42389	1.82868	1.99514	1.12374	1.12726	1.04461
P15311	EZRI_HUMAN Ezrin OS=Homo sapiens GN=EZR PE=1 SV=4	2	0.0755967	yes	0.46684	0.482586	0.249671	0.453757	1.32359	0.171192	0.214723
P36955	PEDF_HUMAN Pigment epithelium-derived factor OS=Homo sapiens GN=SERPINF1 PE=1 SV=4	18	0.075998	yes	1.19831	1.50665	1.45556	1.43582	2.14863	1.63569	0.857533
Q92876	KLK6_HUMAN Kallikrein-6 OS=Homo sapiens GN=KLK6 PE=1 SV=1	8	0.0767892	yes	1.44493	1.54358	1.35233	1.19531	2.3737	1.72338	1.07317
P42785	PCP_HUMAN Lysosomal Pro-X carboxypeptidase OS=Homo sapiens GN=PRCP PE=1 SV=1	3	0.0782761	yes	1.29146	2.37934	2.17265	2.78542	4.54797	1.63917	0.751488
Q86VB7-2	C163A_HUMAN Isoform 2 of Scavenger receptor cysteine-rich type 1 protein M130 OS=Homo sapiens GN=CD163	2	0.0784565	no		1.32552	1.06501	0.959305	1.76668	1.46941	1.36721
P00738	HPT_HUMAN Haptoglobin OS=Homo sapiens GN=HP PE=1 SV=1	9	0.0795553	yes	0.374231	0.543813	1.08292	0.800334	0.285686	0.420279	0.129844
Q92823-5	NRCAM_HUMAN Isoform 5 of Neuronal cell adhesion molecule OS=Homo sapiens GN=NRCAM	2	0.0800973	no		1.3217	0.988822	1.00166	1.59547	1.62328	1.39927
O00468	AGRIN_HUMAN Agrin OS=Homo sapiens GN=AGRN PE=1 SV=4	2	0.0806062	yes	1.21083	1.41758	1.33094	1.21394	1.93653	1.597	1.00949
P07711	CATL1_HUMAN Cathepsin L1 OS=Homo sapiens GN=CTSL1 PE=1 SV=2	3	0.081318	yes	1.26576	2.1186	2.18656	1.94569	2.93441	2.88582	0.640518
Q8WXD2	SCG3_HUMAN Secretogranin-3 OS=Homo sapiens GN=SCG3 PE=1 SV=3	12	0.0814238	yes	0.925304	1.38676	1.22163	1.21148	2.01593	1.47167	1.01309
Q00610	CLH1_HUMAN Clathrin heavy chain 1 OS=Homo sapiens GN=CLTC PE=1 SV=5	2	0.082225	yes	0.514057	0.162993	0.00105474	0.0597694	0.728477	0.0106827	0.0149799
P23528	COF1_HUMAN Cofilin-1 OS=Homo sapiens GN=CFL1 PE=1 SV=3	4	0.0829519	yes	0.257563	0.588346	0.588185	0.514685	1.03453	0.556774	0.247559
P54764	EPHA4_HUMAN Ephrin type-A receptor 4 OS=Homo sapiens GN=EPHA4 PE=1 SV=1	8	0.0845181	yes	1.04319	1.28958	1.04691	1.12271	1.68639	1.39946	1.19243
P23471	PTPRZ_HUMAN Receptor-type tyrosine-protein phosphatase zeta OS=Homo sapiens GN=PTPRZ1 PE=1 SV=4	9	0.0886431	yes	1.46409	1.24703	1.43742	1.31851	1.44013	0.882939	1.15616
P02647	APOA1_HUMAN Apolipoprotein A-I OS=Homo sapiens GN=APOA1 PE=1 SV=1	25	0.0887064	yes	0.651574	0.596341	1.18013	0.849195	0.33014	0.305625	0.316618
P05452	TETN_HUMAN Tetranectin OS=Homo sapiens GN=CLEC3B PE=1 SV=3	8	0.0888912	yes	1.10803	1.39933	1.45888	1.21124	1.80653	1.70002	0.819978
P03952	KLKB1_HUMAN Plasma kallikrein OS=Homo sapiens GN=KLKB1 PE=1 SV=1	6	0.0890887	yes	0.730522	0.629611	1.16161	0.830577	0.470078	0.357249	0.328538
P09936	UCHL1_HUMAN Ubiquitin carboxyl-terminal hydrolase isozyme L1 OS=Homo sapiens GN=UCHL1 PE=1 SV=2	2	0.0892041	yes	0.2375	0.26883	0.148368	0.360959	0.703728	0.0793291	0.0517654
P01834	IGKC_HUMAN Ig kappa chain C region OS=Homo sapiens GN=IGKC PE=1 SV=1	5	0.0899387	no		0.582538	1.07301	0.775747	0.454695	0.315561	0.293674
P07358	CO8B_HUMAN Complement component C8 beta chain OS=Homo sapiens GN=C8B PE=1 SV=3	2	0.0903857	yes	0.811127	0.630419	1.09477	0.712274	0.707451	0.381194	0.256405
Q7Z3B1	NEGR1_HUMAN Neuronal growth regulator 1 OS=Homo sapiens GN=NEGR1 PE=1 SV=3	7	0.0910093	yes	1.18591	1.522	1.29323	1.41858	2.05115	2.00383	0.843204
Q08629	TICN1_HUMAN Testican-1 OS=Homo sapiens GN=SPOCK1 PE=1 SV=1	4	0.0911641	yes	1.29774	2.59162	2.32382	2.59788	4.54774	2.88685	0.601799
P19021	AMD_HUMAN Peptidyl-glycine alpha-amidating monooxygenase OS=Homo sapiens GN=PAM PE=1 SV=2	11	0.0925931	yes	0.985549	1.27745	1.38044	1.05546	1.46742	1.5658	0.918139
A8MW06	TMSL3_HUMAN Thymosin beta-4-like protein 3 OS=Homo sapiens GN=TMSL3 PE=2 SV=1	4	0.0930144	yes	0.706617	0.62644	0.403781	0.51692	1.4481	0.503727	0.25967
Q13642	FHL1_HUMAN Four and a half LIM domains protein 1 OS=Homo sapiens GN=FHL1 PE=1 SV=4	2	0.0933864	no		0.0532376	0.00181953	0.00983448	0.219617	0.029791	0.00512567
P01781	HV320_HUMAN Ig heavy chain V-III region GAL OS=Homo sapiens PE=1 SV=1	2	0.0944806	no		0.485021	0.947582	0.686251	0.362122	0.192731	0.236421
P01871	IGHM_HUMAN Ig mu chain C region OS=Homo sapiens GN=IGHM PE=1 SV=3	11	0.0950457	no		0.150219	0.264096	0.331316	0.0595442	0.0411804	0.0549574
P01620	KV302_HUMAN Ig kappa chain V-III region SIE OS=Homo sapiens PE=1 SV=1	3	0.0964238	no		0.559922	1.03588	0.771535	0.449515	0.232289	0.310386
P69891	HBG1_HUMAN Hemoglobin subunit gamma-1 OS=Homo sapiens GN=HBG1 PE=1 SV=2	3	0.0976006	yes	0.164938	0.00550656	0	0.017165	0.00713284	0	0.00323494
Q06830	PRDX1_HUMAN Peroxiredoxin-1 OS=Homo sapiens GN=PRDX1 PE=1 SV=1	4	0.0983181	yes	0.369079	0.286623	0.142387	0.288473	0.764577	0.188216	0.0494634
P05546	HEP2_HUMAN Heparin cofactor 2 OS=Homo sapiens GN=SERPIND1 PE=1 SV=3	9	0.0988421	yes	1.13288	1.27792	1.65869	1.38266	1.07117	1.36197	0.915095
P35858	ALS_HUMAN Insulin-like growth factor-binding protein complex acid labile subunit OS=Homo sapiens GN=IGFALS PE=1 SV=1	3	0.101023	yes	0.631564	0.532868	0.721282	1.0297	0.523059	0.256314	0.133981
Q9Y287	ITM2B_HUMAN Integral membrane protein 2B OS=Homo sapiens GN=ITM2B PE=1 SV=1	3	0.102591	yes	1.45297	2.65058	1.93718	2.46237	6.16015	1.21931	1.4739
P48740-2	MASP1_HUMAN Isoform 2 of Mannan-binding lectin serine protease 1 OS=Homo sapiens GN=MASP1	3	0.104826	no		2.37395	2.0711	2.41571	2.116	1.64058	3.62635
P16152	CBR1_HUMAN Carbonyl reductase [NADPH] 1 OS=Homo sapiens GN=CBR1 PE=1 SV=3	5	0.107011	yes	0.351842	0.249253	0.196927	0.269065	0.610317	0.124103	0.0458527
Q9NTU7	CBLN4_HUMAN Cerebellin-4 OS=Homo sapiens GN=CBLN4 PE=1 SV=1	2	0.10766	yes	0.895025	1.40065	1.07188	1.19145	2.09031	1.25934	1.39027
P02452	CO1A1_HUMAN Collagen alpha-1(I) chain OS=Homo sapiens GN=COL1A1 PE=1 SV=5	3	0.107887	yes	1.24747	1.97396	1.65098	1.52031	2.20047	3.29033	1.2077
P36222	CH3L1_HUMAN Chitinase-3-like protein 1 OS=Homo sapiens GN=CHI3L1 PE=1 SV=2	6	0.108313	yes	1.69466	1.14392	1.2734	0.992345	1.38398	0.917655	1.15223
O94919	ENDD1_HUMAN Endonuclease domain-containing 1 protein OS=Homo sapiens GN=ENDOD1 PE=1 SV=2	6	0.109489	yes	1.18345	1.37141	1.16254	1.03602	2.0367	1.47236	1.1494
P01859	IGHG2_HUMAN Ig gamma-2 chain C region OS=Homo sapiens GN=IGHG2 PE=1 SV=2	3	0.110359	no		0.642657	1.08613	0.812992	0.399562	0.562929	0.351676
P05090	APOD_HUMAN Apolipoprotein D OS=Homo sapiens GN=APOD PE=1 SV=1	12	0.111042	yes	1.41618	1.79404	2.35489	1.70606	2.71906	1.38657	0.803613
P01857	IGHG1_HUMAN Ig gamma-1 chain C region OS=Homo sapiens GN=IGHG1 PE=1 SV=1	5	0.112191	no		0.725607	1.07008	0.959751	0.584062	0.547974	0.466166
P30041	PRDX6_HUMAN Peroxiredoxin-6 OS=Homo sapiens GN=PRDX6 PE=1 SV=3	7	0.114423	yes	0.186856	0.113613	0.0980921	0.150951	0.19881	0.0906249	0.0295851
P23142	FBLN1_HUMAN Fibulin-1 OS=Homo sapiens GN=FBLN1 PE=1 SV=4	5	0.117478	yes	1.6449	1.50124	1.70888	1.56006	2.09141	1.38652	0.759334
P61769	B2MG_HUMAN Beta-2-microglobulin OS=Homo sapiens GN=B2M PE=1 SV=1	7	0.121635	yes	1.264	1.61172	1.47826	1.05235	2.59825	2.02421	0.905515
Q02818	NUCB1_HUMAN Nucleobindin-1 OS=Homo sapiens GN=NUCB1 PE=1 SV=4	2	0.124963	yes	1.074	1.85016	1.68473	2.0114	2.80761	2.08782	0.659251
Q96PX8	SLIK1_HUMAN SLIT and NTRK-like protein 1 OS=Homo sapiens GN=SLITRK1 PE=1 SV=2	5	0.132247	yes	0.939523	1.38467	0.815849	1.14739	1.3673	1.68756	1.90526
P10599	THIO_HUMAN Thioredoxin OS=Homo sapiens GN=TXN PE=1 SV=3	3	0.132261	yes	0.592546	0.742761	0.580277	0.814557	1.21537	0.698004	0.40559
O75326	SEM7A_HUMAN Semaphorin-7A OS=Homo sapiens GN=SEMA7A PE=1 SV=1	7	0.133102	yes	1.39474	1.83464	1.61011	1.88132	2.9595	1.9934	0.728885
P78509	RELN_HUMAN Reelin OS=Homo sapiens GN=RELN PE=1 SV=3	13	0.139206	yes	1.40737	2.54194	2.20338	3.15903	4.45261	2.50217	0.392495
P01860	IGHG3_HUMAN Ig gamma-3 chain C region OS=Homo sapiens GN=IGHG3 PE=1 SV=2	2	0.139793	no		0.597054	1.0894	0.700026	0.643721	0.32999	0.22213
Q13822-3	ENPP2_HUMAN Isoform 3 of Ectonucleotide pyrophosphatase/phosphodiesterase family member 2 OS=Homo sapiens GN=ENPP2	26	0.139884	no		2.10345	2.2694	2.13176	3.58536	2.06096	0.469747
Q9UMF0	ICAM5_HUMAN Intercellular adhesion molecule 5 OS=Homo sapiens GN=ICAM5 PE=1 SV=3	2	0.141354	yes	1.22688	1.57809	1.13655	0.985436	1.16109	2.08788	2.51952
P01042-2	KNG1_HUMAN Isoform LMW of Kininogen-1 OS=Homo sapiens GN=KNG1	16	0.141819	no		0.728854	1.16063	0.886379	0.688282	0.531935	0.377041
P39060-2	COIA1_HUMAN Isoform 3 of Collagen alpha-1(XVIII) chain OS=Homo sapiens GN=COL18A1	4	0.147313	no		1.64589	1.7922	1.7605	1.94909	2.05171	0.675967
P24592	IBP6_HUMAN Insulin-like growth factor-binding protein 6 OS=Homo sapiens GN=IGFBP6 PE=1 SV=1	2	0.149396	yes	1.17365	1.699	1.59797	1.5461	2.25086	2.41047	0.689611
P00338-2	LDHA_HUMAN Isoform 2 of L-lactate dehydrogenase A chain OS=Homo sapiens GN=LDHA	2	0.149906	no		0.813393	0.276679	0.70196	2.23055	0.537375	0.320403
P07355	ANXA2_HUMAN Annexin A2 OS=Homo sapiens GN=ANXA2 PE=1 SV=2	3	0.151751	yes	0.413512	0.419311	0.0761442	0.279641	1.09262	0.355373	0.292779
P01779	HV318_HUMAN Ig heavy chain V-III region TUR OS=Homo sapiens PE=1 SV=1	2	0.151791	no		0.576705	1.20726	0.645451	0.560486	0.204997	0.265328
P02652	APOA2_HUMAN Apolipoprotein A-II OS=Homo sapiens GN=APOA2 PE=1 SV=1	6	0.152407	yes	1.19168	0.681442	1.24672	1.04581	0.408581	0.300217	0.405884
Q9NQ79	CRAC1_HUMAN Cartilage acidic protein 1 OS=Homo sapiens GN=CRTAC1 PE=1 SV=2	13	0.154774	yes	1.04754	1.29964	1.05368	1.06379	1.95496	1.39084	1.03495
P07360	CO8G_HUMAN Complement component C8 gamma chain OS=Homo sapiens GN=C8G PE=1 SV=3	2	0.159327	yes	0.80107	0.720352	1.24467	0.667979	0.886487	0.498558	0.304068
O14498	ISLR_HUMAN Immunoglobulin superfamily containing leucine-rich repeat protein OS=Homo sapiens GN=ISLR PE=1 SV=1	5	0.162305	yes	1.03455	1.18151	1.2195	1.11954	1.40881	1.30035	0.85935
P00747	PLMN_HUMAN Plasminogen OS=Homo sapiens GN=PLG PE=1 SV=2	19	0.163727	yes	0.918913	0.742864	1.21257	1.06899	0.599459	0.479321	0.353981
P14314	GLU2B_HUMAN Glucosidase 2 subunit beta OS=Homo sapiens GN=PRKCSH PE=1 SV=2	2	0.17012	yes	1.03025	1.43043	1.07828	1.02448	2.26656	1.7371	1.04574
P27797	CALR_HUMAN Calreticulin OS=Homo sapiens GN=CALR PE=1 SV=1	4	0.174493	yes	1.08749	1.49623	1.23907	1.18157	2.81986	1.35807	0.882563
P04196	HRG_HUMAN Histidine-rich glycoprotein OS=Homo sapiens GN=HRG PE=1 SV=1	9	0.174531	yes	0.657471	0.747134	1.19948	1.01925	0.540434	0.598954	0.377545
P08185	CBG_HUMAN Corticosteroid-binding globulin OS=Homo sapiens GN=SERPINA6 PE=1 SV=1	3	0.177668	yes	0.815072	0.819026	1.08733	1.15883	0.72159	0.599537	0.527839
P00748	FA12_HUMAN Coagulation factor XII OS=Homo sapiens GN=F12 PE=1 SV=3	6	0.177937	yes	0.841479	0.730699	1.08768	0.989286	0.612273	0.607492	0.356763
P05155	IC1_HUMAN Plasma protease C1 inhibitor OS=Homo sapiens GN=SERPING1 PE=1 SV=2	14	0.178613	yes	0.739181	1.20802	1.40364	1.39971	1.36008	0.988674	0.888012
P07225	PROS_HUMAN Vitamin K-dependent protein S OS=Homo sapiens GN=PROS1 PE=1 SV=1	5	0.179518	yes	1.2466	1.4706	2.09477	1.5681	1.60562	1.40616	0.678374
P09488	GSTM1_HUMAN Glutathione S-transferase Mu 1 OS=Homo sapiens GN=GSTM1 PE=1 SV=3	2	0.18061	yes	0.223756	0.138916	0.0757776	0.492083	0.117211	0.00680264	0.0027045
P08294	SODE_HUMAN Extracellular superoxide dismutase [Cu-Zn] OS=Homo sapiens GN=SOD3 PE=1 SV=2	6	0.181353	yes	1.19168	1.7204	1.82154	1.83409	2.78792	1.57011	0.588341
P04278	SHBG_HUMAN Sex hormone-binding globulin OS=Homo sapiens GN=SHBG PE=1 SV=2	3	0.18144	yes	0.710054	0.85596	1.36151	1.45537	0.537635	0.609979	0.315307
Q01469	FABP5_HUMAN Fatty acid-binding protein, epidermal OS=Homo sapiens GN=FABP5 PE=1 SV=3	2	0.182357	yes	0.582367	0.371202	0.234227	0.141136	1.22563	0.229952	0.0250669
P04179	SODM_HUMAN Superoxide dismutase [Mn], mitochondrial OS=Homo sapiens GN=SOD2 PE=1 SV=2	2	0.185222	yes	0.67315	0.854134	0.843743	0.857831	1.20058	0.600977	0.767538
Q16610	ECM1_HUMAN Extracellular matrix protein 1 OS=Homo sapiens GN=ECM1 PE=1 SV=2	12	0.187238	yes	1.21926	1.18293	1.06117	1.1417	1.63696	1.11162	0.963179
Q92752	TENR_HUMAN Tenascin-R OS=Homo sapiens GN=TNR PE=1 SV=3	3	0.191869	yes	1.55186	2.12935	1.65372	1.35564	1.503	1.77226	4.36215
P01024	CO3_HUMAN Complement C3 OS=Homo sapiens GN=C3 PE=1 SV=2	85	0.199723	yes	0.926588	0.851881	1.0825	1.01304	0.866904	0.540738	0.756223
P13611	CSPG2_HUMAN Versican core protein OS=Homo sapiens GN=VCAN PE=1 SV=3	3	0.201239	yes	1.51992	1.45893	0.827565	1.5369	1.73356	1.06747	2.12916
Q9BXW6	OSBL1_HUMAN Oxysterol-binding protein-related protein 1 OS=Homo sapiens GN=OSBPL1A PE=1 SV=2	2	0.206123	no		1.24856	1.75604	1.37836	1.04483	1.208	0.855573
P01880	IGHD_HUMAN Ig delta chain C region OS=Homo sapiens GN=IGHD PE=1 SV=2	4	0.206882	no		0.568462	0.923608	0.740437	0.380167	0.63467	0.16343
P01861	IGHG4_HUMAN Ig gamma-4 chain C region OS=Homo sapiens GN=IGHG4 PE=1 SV=1	2	0.207048	no		0.645194	1.06774	1.01039	0.350798	0.40609	0.390954
P07339	CATD_HUMAN Cathepsin D OS=Homo sapiens GN=CTSD PE=1 SV=1	7	0.218561	yes	1.44593	1.84463	1.71802	2.16571	3.28369	1.55511	0.500637
Q16555	DPYL2_HUMAN Dihydropyrimidinase-related protein 2 OS=Homo sapiens GN=DPYSL2 PE=1 SV=1	5	0.228256	no		0.354536	0.249647	0.472858	0.741568	0.276793	0.0318139
O75882	ATRN_HUMAN Attractin OS=Homo sapiens GN=ATRN PE=1 SV=2	4	0.231305	yes	1.15749	1.37125	1.28533	1.77052	1.7033	0.711563	1.38554
P00751	CFAB_HUMAN Complement factor B OS=Homo sapiens GN=CFB PE=1 SV=2	17	0.232363	yes	0.853818	0.822314	1.1186	1.03408	0.855088	0.65168	0.452128
P02765	FETUA_HUMAN Alpha-2-HS-glycoprotein OS=Homo sapiens GN=AHSG PE=1 SV=1	6	0.232845	yes	0.888843	0.806332	1.22014	0.956998	0.915276	0.582381	0.356866
Q8N126-2	CADM3_HUMAN Isoform 2 of Cell adhesion molecule 3 OS=Homo sapiens GN=CADM3	6	0.233512	no		1.3249	1.35227	1.35408	2.0057	1.17495	0.7375
Q8NFZ8	CADM4_HUMAN Cell adhesion molecule 4 OS=Homo sapiens GN=CADM4 PE=1 SV=1	2	0.235394	yes	1.2861	1.14277	0.928647	1.20835	1.47354	1.13687	0.966446
P13671	CO6_HUMAN Complement component C6 OS=Homo sapiens GN=C6 PE=1 SV=3	4	0.238315	yes	0.681129	0.779539	1.23981	0.971258	0.566759	0.403746	0.716126
P04217	A1BG_HUMAN Alpha-1B-glycoprotein OS=Homo sapiens GN=A1BG PE=1 SV=4	11	0.241803	yes	0.815072	0.811765	1.08085	1.12145	0.775048	0.596129	0.485353
P06681	CO2_HUMAN Complement C2 OS=Homo sapiens GN=C2 PE=1 SV=2	5	0.246697	yes	0.985549	0.879255	1.15012	0.9749	0.873432	0.73532	0.662509
P43652	AFAM_HUMAN Afamin OS=Homo sapiens GN=AFM PE=1 SV=1	10	0.249795	yes	0.741747	0.819214	1.28108	1.0707	0.811832	0.569029	0.363427
Q9Y4G6	TLN2_HUMAN Talin-2 OS=Homo sapiens GN=TLN2 PE=1 SV=4	2	0.268211	yes	0.369591	0.809368	1.32679	1.41635	0.55355	0.343374	0.406781
P02749	APOH_HUMAN Beta-2-glycoprotein 1 OS=Homo sapiens GN=APOH PE=1 SV=3	9	0.269422	yes	1.64376	0.827607	1.09418	1.04651	0.992937	0.67013	0.334278
P51884	LUM_HUMAN Lumican OS=Homo sapiens GN=LUM PE=1 SV=2	6	0.28293	yes	0.809442	0.874435	1.02143	1.07441	0.903043	0.570963	0.802328
P0C6X5	R1AB_CVHNL Replicase polyprotein 1ab OS=Human coronavirus NL63 GN=rep PE=3 SV=1	2	0.286502	no		0.789383	1.10728	1.18003	0.61435	0.655414	0.389838
P29622	KAIN_HUMAN Kallistatin OS=Homo sapiens GN=SERPINA4 PE=1 SV=3	3	0.288914	yes	0.811127	0.839879	1.3305	1.32875	0.508768	0.696459	0.334915
P07195	LDHB_HUMAN L-lactate dehydrogenase B chain OS=Homo sapiens GN=LDHB PE=1 SV=2	7	0.297635	yes	0.637722	0.910069	0.722247	1.10409	1.49411	0.627646	0.602251
Q96PD5	PGRP2_HUMAN N-acetylmuramoyl-L-alanine amidase OS=Homo sapiens GN=PGLYRP2 PE=1 SV=1	6	0.297788	yes	0.786762	0.857192	1.19608	1.10335	0.883872	0.643028	0.459634
Q8TEU8	WFKN2_HUMAN WAP, kazal, immunoglobulin, kunitz and NTR domain-containing protein 2 OS=Homo sapiens GN=WFIKKN2 PE=1 SV=1	3	0.303062	yes	1.39185	1.46152	1.3381	1.50851	2.61247	1.13311	0.715414
P01023	A2MG_HUMAN Alpha-2-macroglobulin OS=Homo sapiens GN=A2M PE=1 SV=3	54	0.312271	yes	0.654289	0.858509	1.07508	1.16088	0.534844	0.284117	1.23762
P31150	GDIA_HUMAN Rab GDP dissociation inhibitor alpha OS=Homo sapiens GN=GDI1 PE=1 SV=2	3	0.326298	yes	0.715488	0.919824	0.698383	0.981771	2.20101	0.550246	0.167706
Q16270	IBP7_HUMAN Insulin-like growth factor-binding protein 7 OS=Homo sapiens GN=IGFBP7 PE=1 SV=1	9	0.346443	yes	1.11188	2.10052	1.95289	2.04647	4.95962	1.2776	0.26603
P30086	PEBP1_HUMAN Phosphatidylethanolamine-binding protein 1 OS=Homo sapiens GN=PEBP1 PE=1 SV=3	5	0.366394	yes	0.773246	0.906579	0.723782	0.966781	1.54551	0.824434	0.472382
P14136	GFAP_HUMAN Glial fibrillary acidic protein OS=Homo sapiens GN=GFAP PE=1 SV=1	23	0.378838	yes	0.191577	0.933229	1.42482	1.08772	1.0685	1.07631	0.00878604
P02766	TTHY_HUMAN Transthyretin OS=Homo sapiens GN=TTR PE=1 SV=1	8	0.384941	yes	1.11188	1.71765	2.05209	1.59591	3.15987	1.51147	0.268919
P04075	ALDOA_HUMAN Fructose-bisphosphate aldolase A OS=Homo sapiens GN=ALDOA PE=1 SV=2	4	0.390729	yes	0.808881	0.906568	0.768774	0.96808	1.41368	0.841952	0.540354
O00451	GFRA2_HUMAN GDNF family receptor alpha-2 OS=Homo sapiens GN=GFRA2 PE=2 SV=2	3	0.391326	yes	1.26313	1.18003	0.768036	0.986287	1.80517	1.31241	1.02827
P02511	CRYAB_HUMAN Alpha-crystallin B chain OS=Homo sapiens GN=CRYAB PE=1 SV=2	3	0.393102	yes	0.165282	1.14574	1.56436	1.52345	1.92337	0.690518	0.0270205
P00734	THRB_HUMAN Prothrombin OS=Homo sapiens GN=F2 PE=1 SV=2	18	0.394635	yes	1.93053	0.901877	1.34529	1.19471	0.953238	0.632252	0.383889
Q9Y5Y7	LYVE1_HUMAN Lymphatic vessel endothelial hyaluronic acid receptor 1 OS=Homo sapiens GN=LYVE1 PE=1 SV=2	3	0.398767	yes	1.06955	1.19657	0.809989	1.26012	1.73278	0.917379	1.2626
P40925	MDHC_HUMAN Malate dehydrogenase, cytoplasmic OS=Homo sapiens GN=MDH1 PE=1 SV=4	2	0.419079	yes	0.696406	0.886227	0.519061	0.948994	1.82298	0.726447	0.413649
P62979	RS27A_HUMAN Ubiquitin-40S ribosomal protein S27a OS=Homo sapiens GN=RPS27A PE=1 SV=2	3	0.419361	no		1.59182	0.742949	1.24799	3.91339	1.29309	0.761662
P06727	APOA4_HUMAN Apolipoprotein A-IV OS=Homo sapiens GN=APOA4 PE=1 SV=3	14	0.428919	yes	0.804966	0.917145	1.28015	1.13128	0.985233	0.742799	0.446268
P00450	CERU_HUMAN Ceruloplasmin OS=Homo sapiens GN=CP PE=1 SV=1	17	0.44085	yes	0.879649	0.941753	1.36364	1.25232	0.917956	0.64571	0.529143
P08697	A2AP_HUMAN Alpha-2-antiplasmin OS=Homo sapiens GN=SERPINF2 PE=1 SV=3	4	0.44314	yes	0.70125	0.90508	1.35103	1.35223	0.672996	0.723388	0.425753
P12277	KCRB_HUMAN Creatine kinase B-type OS=Homo sapiens GN=CKB PE=1 SV=1	5	0.447748	yes	0.286976	1.11583	0.887122	0.802302	1.84022	1.92855	0.120941
P12259	FA5_HUMAN Coagulation factor V OS=Homo sapiens GN=F5 PE=1 SV=4	4	0.44969	yes	1.23114	1.54607	1.65457	1.35875	2.97027	1.32568	0.421061
P25311	ZA2G_HUMAN Zinc-alpha-2-glycoprotein OS=Homo sapiens GN=AZGP1 PE=1 SV=2	13	0.463157	yes	0.883928	0.913255	1.38693	1.15558	0.97161	0.663038	0.389112
P01009	A1AT_HUMAN Alpha-1-antitrypsin OS=Homo sapiens GN=SERPINA1 PE=1 SV=3	36	0.489795	no		0.892636	1.2675	1.24445	0.869871	0.632931	0.448429
P02774	VTDB_HUMAN Vitamin D-binding protein OS=Homo sapiens GN=GC PE=1 SV=1	13	0.493992	yes	0.783497	0.936152	1.3408	1.22459	1.04751	0.667197	0.400666
P02787	TRFE_HUMAN Serotransferrin OS=Homo sapiens GN=TF PE=1 SV=3	68	0.50174	no		1.13459	1.25298	1.17615	1.52195	1.01365	0.708233
P02748	CO9_HUMAN Complement component C9 OS=Homo sapiens GN=C9 PE=1 SV=2	6	0.516272	yes	0.855595	0.866954	1.35008	1.11825	0.760767	0.707632	0.398036
P49840	GSK3A_HUMAN Glycogen synthase kinase-3 alpha OS=Homo sapiens GN=GSK3A PE=1 SV=2	2	0.521107	no		1.21018	2.02068	1.17882	1.22572	0.928478	0.697216
Q16849	PTPRN_HUMAN Receptor-type tyrosine-protein phosphatase-like N OS=Homo sapiens GN=PTPRN PE=1 SV=1	5	0.549289	yes	0.909408	0.970462	1.06929	1.17912	0.910693	0.875646	0.817567
P01011	AACT_HUMAN Alpha-1-antichymotrypsin OS=Homo sapiens GN=SERPINA3 PE=1 SV=2	24	0.559147	yes	1.07624	1.07817	1.2704	1.32585	1.06636	0.718175	1.01009
P02768	ALBU_HUMAN Serum albumin OS=Homo sapiens GN=ALB PE=1 SV=2	146	0.559483	yes	0.595841	0.948753	1.36995	1.20523	1.04427	0.684228	0.440087
P05156	CFAI_HUMAN Complement factor I OS=Homo sapiens GN=CFI PE=1 SV=2	8	0.56498	yes	0.985549	0.945808	1.28809	1.14038	0.965605	0.736455	0.598518
P02750	A2GL_HUMAN Leucine-rich alpha-2-glycoprotein OS=Homo sapiens GN=LRG1 PE=1 SV=2	5	0.566485	yes	0.809442	0.953993	1.32713	1.24316	0.940872	0.785154	0.473652
P00441	SODC_HUMAN Superoxide dismutase [Cu-Zn] OS=Homo sapiens GN=SOD1 PE=1 SV=2	2	0.566948	yes	1.33978	1.35721	0.789813	0.286499	4.15399	1.24399	0.31175
P19652	A1AG2_HUMAN Alpha-1-acid glycoprotein 2 OS=Homo sapiens GN=ORM2 PE=1 SV=2	6	0.603063	no		1.01415	1.30435	1.49624	0.975185	0.683995	0.610973
Q9Y2T3	GUAD_HUMAN Guanine deaminase OS=Homo sapiens GN=GDA PE=1 SV=1	2	0.608308	yes	1.16635	1.09118	0.826447	0.888231	0.920383	1.29144	1.5294
P07108	ACBP_HUMAN Acyl-CoA-binding protein OS=Homo sapiens GN=DBI PE=1 SV=2	3	0.622532	yes	0.635516	1.23996	1.04452	1.65127	2.16082	1.13501	0.2082
O94760	DDAH1_HUMAN N(G),N(G)-dimethylarginine dimethylaminohydrolase 1 OS=Homo sapiens GN=DDAH1 PE=1 SV=3	2	0.650928	yes	0.630689	1.10263	0.98109	1.51888	1.85432	0.945949	0.212914
P04004	VTNC_HUMAN Vitronectin OS=Homo sapiens GN=VTN PE=1 SV=1	6	0.69759	yes	0.938221	1.00623	1.54681	1.28379	1.03866	0.762463	0.399403
P14618-2	KPYM_HUMAN Isoform M1 of Pyruvate kinase isozymes M1/M2 OS=Homo sapiens GN=PKM2	2	0.698312	no		1.33215	0.907432	0.738141	0.93947	1.9689	2.1068
P54289	CA2D1_HUMAN Voltage-dependent calcium channel subunit alpha-2/delta-1 OS=Homo sapiens GN=CACNA2D1 PE=1 SV=3	25	0.700851	yes	1.17365	1.04116	1.1122	1.03599	1.34545	0.874643	0.837491
P08603	CFAH_HUMAN Complement factor H OS=Homo sapiens GN=CFH PE=1 SV=4	32	0.702404	yes	1.15749	1.06955	1.20631	1.24897	1.04855	1.05419	0.789715
P22352	GPX3_HUMAN Glutathione peroxidase 3 OS=Homo sapiens GN=GPX3 PE=1 SV=2	5	0.733042	yes	0.565265	1.23855	1.46643	1.25444	2.15995	1.09711	0.214792
P09972	ALDOC_HUMAN Fructose-bisphosphate aldolase C OS=Homo sapiens GN=ALDOC PE=1 SV=2	4	0.787334	yes	0.900626	1.42537	1.35108	1.41991	2.48982	1.63401	0.232025
P02763	A1AG1_HUMAN Alpha-1-acid glycoprotein 1 OS=Homo sapiens GN=ORM1 PE=1 SV=1	6	0.800895	no		0.969847	1.52849	1.26293	0.811975	0.76389	0.48195
P05543	THBG_HUMAN Thyroxine-binding globulin OS=Homo sapiens GN=SERPINA7 PE=1 SV=2	2	0.88505	yes	0.811127	1.01145	1.71361	1.48473	0.723987	0.731699	0.403211
P02790	HEMO_HUMAN Hemopexin OS=Homo sapiens GN=HPX PE=1 SV=2	19	0.942373	yes	1.00835	1.1324	1.72624	1.36174	1.28255	0.893612	0.397881
O00391	QSOX1_HUMAN Sulfhydryl oxidase 1 OS=Homo sapiens GN=QSOX1 PE=1 SV=3	3	0.978259	yes	1.14949	1.21441	2.29228	1.47351	1.25681	0.609255	0.440221
P02753	RET4_HUMAN Retinol-binding protein 4 OS=Homo sapiens GN=RBP4 PE=1 SV=3	6	0.988611	yes	0.997231	1.08848	1.14077	1.17914	1.41528	1.2254	0.481827
