# Supplementary material for: Quantitative proteomics comparison of arachnoid cyst fluid and cerebrospinal fluid collected perioperatively from arachnoid cyst patients
Source: Fluids Barriers CNS. 2013 Apr 29;10:17. doi: 10.1186/2045-8118-10-17 (PMC3641952; doi:10.1186/2045-8118-10-17)
Supplement: Additional file 3 — Comparison of protein results versus mRNA data. The reported proteins with increased or decreased abundance in AC fluid relative to CSF are plotted against corresponding membrane mRNA microarray data in order of significance in membrane data. [file 2045-8118-10-17-S3.xlsx]

## Sheet: Ark1
Protein accession number	p	in protein data	Fold change AC/AM	Cytoband	Gene symbol	Gene name
P63104	0.00286872	down	1.48908	8q23.1	YWHAZ	tyrosine 3-monooxygenase/tryptophan 5-monooxygenase activation protein, zeta polypeptide
Q99497	0.00323637	down	1.36092	1p36.33-p36.12	PARK7	Parkinson disease (autosomal recessive, early onset) 7
P08253	0.00513202	up	0.358649	16q13-q21	MMP2	matrix metallopeptidase 2 (gelatinase A, 72kDa gelatinase, 72kDa type IV collagenase)
P63104	0.00541491	down	1.46822	8q23.1	YWHAZ	tyrosine 3-monooxygenase/tryptophan 5-monooxygenase activation protein, zeta polypeptide
P62258	0.00663975	down	1.35671	17p13.3	PAFAH1B1|YWHAE	platelet-activating factor acetylhydrolase, isoform Ib, alpha subunit 45kDa|tyrosine 3-monooxygenase/tryptophan 5-monooxygenase activation protein, epsilon polypeptide
P68871	0.00787973	down	0.0163646	11p15.5	HBB	hemoglobin, beta
P55058	0.0121412	up	1.60037	20q12-q13.1	PLTP	phospholipid transfer protein
P08670	0.0128824	down	1.61314	10p13	VIM	vimentin
P69905	0.0172545	down	0.00933278	16p13.3	HBA1|HBA2	hemoglobin, alpha 1|hemoglobin, alpha 2
P63104	0.0243583	down	1.32501	8q23.1	YWHAZ	tyrosine 3-monooxygenase/tryptophan 5-monooxygenase activation protein, zeta polypeptide
P10909	0.0340864	up	1.09799	8p21-p12	CLU	clusterin (complement lysis inhibitor, SP-40,40, sulfated glycoprotein 2, testosterone-repressed prostate message 2, apolipoprotein J)
O00584	0.0522444	up	0.646865	6q27	RNASET2	ribonuclease T2
P04066	0.0550958	up	1.312	1p34	FUCA1	fucosidase, alpha-L- 1, tissue
Q969P0	0.0744448	up	1.48011	1q23.1	IGSF8	immunoglobulin superfamily, member 8
O00584	0.0747655	up	0.46961	6q27	RNASET2	ribonuclease T2
P32119	0.077729	down	1.31816	19p13.2	PRDX2	peroxiredoxin 2
P62937	0.0800471	down	1.24894	7p13-p11.2	PPIA	peptidylprolyl isomerase A (cyclophilin A)
O00584	0.0838102	up	0.671943	6q27	RNASET2	ribonuclease T2
P63261	0.0844456	down	1.30155	17q25	ACTG1	actin, gamma 1
P48745	0.0871381	up	2.2226	8q24.1	NOV	nephroblastoma overexpressed gene
P04040	0.0888452	down	1.30626	11p13	CAT	catalase
P08107	0.0940509	down	1.58103	6p21.3	HSPA1A|HSPA1B	heat shock 70kDa protein 1A|heat shock 70kDa protein 1B
P00915	0.127211	down	0.426768	8q13-q22.1	CA1	carbonic anhydrase I
O00584	0.147983	up	0.708345	6q27	RNASET2	ribonuclease T2
Q9Y6R7	0.153558	up	0.357639	19q13.1	FCGBP	Fc fragment of IgG binding protein
P07437	0.163854	down	1.72993	6p21.33	TUBB	tubulin, beta
Q6UX71	0.188047	up	0.783869	10p12.31	PLXDC2	plexin domain containing 2
P06744	0.2019	down	1.21925	19q13.1	GPI	glucose phosphate isomerase
Q02246	0.203349	up	0.76493	1q32.1	CNTN2	contactin 2 (axonal)
P00558	0.266353	down	1.21912	Xq13	PGK1	phosphoglycerate kinase 1
P01033	0.283061	up	0.496821	Xp11.3-p11.23	TIMP1	TIMP metallopeptidase inhibitor 1
Q96GW7	0.291614	up	0.650565	1q31	BCAN	brevican
P09211	0.332744	down	1.08252	11q13	GSTP1	glutathione S-transferase pi
P02042	0.360751	down	1.29167	11p15.5	HBD	hemoglobin, delta
P60174	0.376753	down	1.0832	12p13	TPI1	triosephosphate isomerase 1
P19823	0.378784	down	0.7675	10p15	ITIH2	inter-alpha (globulin) inhibitor H2
P19827	0.468331	down	1.64286	3p21.2-p21.1	ITIH1	inter-alpha (globulin) inhibitor H1
Q12860	0.514162	up	1.44711	12q11-q12	CNTN1	contactin 1
Q15113	0.543921	up	1.07984	7q22	PCOLCE	procollagen C-endopeptidase enhancer
P08571	0.587965	up	1.37427	5q22-q32|5q31.1	CD14	CD14 antigen
Q96GW7	0.643623	up	1.15432	1q31	BCAN	brevican
O94772	0.665767	up	1.18111	8q24.3	LY6H	lymphocyte antigen 6 complex, locus H
P07602	0.75386	up	1.03111	10q21-q22	PSAP	prosaposin (variant Gaucher disease and variant metachromatic leukodystrophy)
P02675	0.758336	down	1.16575	4q28	FGB	fibrinogen beta chain
P13987	0.827354	up	1.03964	11p13	CD59	CD59 antigen p18-20 (antigen identified by monoclonal antibodies 16.3A5, EJ16, EJ30, EL32 and G344)
P20062	0.856706	up	0.967311	22q12.2	TCN2	transcobalamin II; macrocytic anemia
P02671	0.865292	down	0.917434	4q28	FGA	fibrinogen alpha chain
P16070	0.870362	up	0.908998	11p13	CD44	CD44 antigen (homing function and Indian blood group system)
P02679	0.929001	down	1.02995	4q28	FGG	fibrinogen gamma chain
P09382	0.953032	down	1.02227	22q13.1	LGALS1	lectin, galactoside-binding, soluble, 1 (galectin 1)
O75509	0.985149	up	0.978766	6p21.1-12.2	TNFRSF21	tumor necrosis factor receptor superfamily, member 21
P02747		up
